# Supplementary material for: Identifying potential inflammatory therapeutic targets and drug candidates in small fiber neuropathy: integrating Mendelian randomization, experimental validation, and deep learning
Source: Front Neurosci. 2026 Mar 24;20:1781396. doi: 10.3389/fnins.2026.1781396 (PMC13055505; doi:10.3389/fnins.2026.1781396)
Supplement: Supplementary file 2 [file Table_1.xlsx]

## Sheet: Supplementary Table S1
Table S1. SNP information on MR results of the bidirectional MR analysis.
The causal effect of inflammatory cytokines on small fiber neuropathy
exposure	nSNP	SNP	effect_allele.exposure	other_allele.exposure	beta.exposure	se. exposure	eaf.exposure	pval.exposure	R2	F
CCL11	18	rs114744647	T	C	0.2107	0.0451	0.9774	2.99e-06	0.001961	28.9445
		rs12075	A	G	0.0749	0.0114	0.5547	5.03e-11	0.002771	40.9339
		rs139476527	T	G	0.2826	0.0606	0.0125	3.11e-06	0.001972	29.0972
		rs139597204	A	C	-0.3374	0.0714	0.0128	2.3e-06	0.002877	42.4971
		rs1564995	A	G	-0.0609	0.0131	0.6155	3.34e-06	0.001755	25.9015
		rs2112920	C	G	0.0817	0.016	0.8362	3.29e-07	0.001829	26.9815
		rs2201150	T	C	0.0785	0.0123	0.3561	1.75e-10	0.002826	41.7409
		rs2228467	T	C	-0.3316	0.0225	0.9289	3.69e-49	0.014524	217.083
		rs35543857	A	G	-0.1138	0.0244	0.9282	3.1e-06	0.001726	25.4685
		rs6894241	A	C	-0.0656	0.0137	0.2333	1.68e-06	0.001539	22.7102
		rs73171545	A	G	-0.0861	0.0187	0.1199	4.14e-06	0.001565	23.0803
		rs73209015	A	T	-0.0913	0.0189	0.1104	1.36e-06	0.001637	24.1557
		rs757973	A	G	0.2002	0.0205	0.09	1.58e-22	0.006565	97.3365
		rs79432525	T	G	0.1929	0.0422	0.9754	4.85e-06	0.001786	26.3489
		rs79684468	T	C	0.1502	0.0303	0.0433	7.16e-07	0.001869	27.5816
		rs79722574	T	C	-0.1215	0.0156	0.167	6.78e-15	0.004107	60.7442
		rs9940390	T	C	-0.0818	0.0133	0.7358	7.73e-10	0.002602	38.4179
		rs9976282	A	G	-0.1678	0.0345	0.0333	1.15e-06	0.001813	26.7492
IL-18 R1	21	rs116935210	A	G	0.2387	0.0512	0.9848	3.13e-06	0.001706	20.1098
		rs117195704	A	G	-0.1505	0.0313	0.0389	1.52e-06	0.001694	19.9663
		rs117599131	A	C	-0.1483	0.0317	0.0536	2.89e-06	0.002231	26.3185
		rs1760941	A	C	0.0657	0.0142	0.7591	3.71e-06	0.001579	18.609
		rs2570479	A	C	0.066	0.0135	0.5583	1.01e-06	0.002148	25.3388
		rs2732865	A	C	0.3635	0.0303	0.0405	3.7e-33	0.010269	122.113
		rs28929474	T	C	0.2643	0.0445	0.0204	2.86e-09	0.002792	32.9501
		rs34174304	A	G	0.073	0.0149	0.8157	9.62e-07	0.001602	18.8872
		rs35021151	A	G	-0.1646	0.0342	0.0317	1.49e-06	0.001663	19.6075
		rs55871806	C	G	0.5302	0.0152	0.1737	1e-200	0.080695	1033.06
		rs62257659	A	G	-0.2015	0.042	0.9745	1.61e-06	0.002018	23.7968
		rs73176827	T	C	-0.1045	0.022	0.0762	2.03e-06	0.001537	18.1219
		rs7512350	A	G	0.0921	0.0201	0.1213	4.6e-06	0.001808	21.3195
		rs75366565	T	C	-0.401	0.0142	0.1988	1.92e-175	0.051224	635.407
		rs7642750	A	C	0.0935	0.02	0.8764	2.94e-06	0.001894	22.3325
		rs78035061	A	C	0.1039	0.0222	0.0787	2.87e-06	0.001565	18.4526
		rs78199195	A	G	-0.0956	0.0196	0.8928	1.07e-06	0.001749	20.625
		rs78357146	A	G	-0.3382	0.0378	0.9715	3.65e-19	0.006334	75.0177
		rs78714574	C	G	0.4727	0.0474	0.0198	2.01e-23	0.008673	102.968
		rs79097546	T	C	-0.2754	0.056	0.9865	8.75e-07	0.00202	23.8236
		rs80317525	A	G	0.1408	0.0299	0.0468	2.49e-06	0.001769	20.8532
MCP2	28	rs112168535	T	C	-0.1553	0.0316	0.9555	8.9e-07	0.002051	28.0618
		rs11652256	A	G	-0.9051	0.0354	0.0323	3.48e-144	0.051211	736.982
		rs12075	A	G	-0.0973	0.0116	0.5553	4.95e-17	0.004676	64.1425
		rs12523126	A	T	0.1121	0.0232	0.0746	1.35e-06	0.001735	23.7314
		rs138884871	T	C	0.2198	0.0473	0.0188	3.37e-06	0.001782	24.3801
		rs144101664	T	C	-0.3694	0.0547	0.014	1.45e-11	0.003767	51.6331
		rs144618566	T	C	0.5171	0.0538	0.0169	7.15e-22	0.008885	122.405
		rs145516279	A	G	0.2225	0.048	0.979	3.56e-06	0.002036	27.8508
		rs16969443	T	C	-0.4966	0.0757	0.9763	5.38e-11	0.011412	157.623
		rs181726805	A	G	-0.2479	0.0536	0.9838	3.75e-06	0.001959	26.7989
		rs1821142	T	C	0.4013	0.0478	0.0184	4.64e-17	0.005817	79.894
		rs188234686	C	G	-0.3591	0.0509	0.981	1.73e-12	0.004807	65.9532
		rs34202026	A	T	0.6652	0.0371	0.9715	6.89e-72	0.024503	342.97
		rs35904471	T	C	0.0761	0.0165	0.2662	3.99e-06	0.002262	30.962
		rs407595	A	C	0.0697	0.0147	0.2073	2.12e-06	0.001597	21.8352
		rs4722985	T	C	-0.0626	0.0133	0.709	2.52e-06	0.001617	22.1147
		rs6685547	A	G	0.1462	0.0289	0.0505	4.22e-07	0.00205	28.0454
		rs72825048	A	G	-0.812	0.0268	0.0508	1e-200	0.063586	927.162
		rs74350159	A	G	0.2798	0.0608	0.012	4.19e-06	0.001856	25.394
		rs75573205	C	G	0.1906	0.0408	0.976	2.99e-06	0.001702	23.2775
		rs75580960	T	C	-0.0904	0.0188	0.8703	1.52e-06	0.001845	25.237
		rs76263310	A	G	0.296	0.0455	0.0187	7.74e-11	0.003216	44.0469
		rs78743764	A	C	-0.2226	0.048	0.019	3.53e-06	0.001847	25.2677
		rs79567569	A	C	-0.3284	0.0669	0.9877	9.16e-07	0.00262	35.8728
		rs80131163	A	G	0.1962	0.0399	0.9686	8.77e-07	0.002342	32.0465
		rs80219280	T	G	-0.904	0.0322	0.0365	2e-173	0.057479	832.684
		rs948962	A	C	0.0544	0.0119	0.4764	4.84e-06	0.001476	20.1883
		rs9889517	A	G	0.0609	0.0121	0.4783	4.83e-07	0.001851	25.3192
The causal effect of small fiber neuropathy on CD6
exposure	nSNP	SNP	effect_allele.exposure	other_allele.exposure	beta.exposure	se. exposure	eaf.exposure	pval.exposure	R2	F
CD6	7	rs11669406	G	A	-0.30733	0.068338	0.184039	6.88e-06	0.028368	22.8895
		rs1685391	G	A	-0.27346	0.059697	0.252458	4.63e-06	0.028225	22.7714
		rs239729	T	C	0.45301	0.100817	0.917082	7.01e-06	0.031211	25.2574
		rs34298080	G	C	0.248907	0.052125	0.313402	1.8e-06	0.026663	21.4764
		rs34795132	C	G	-0.50257	0.11029	0.072286	5.19e-06	0.033876	27.4901
		rs61934873	T	C	0.989541	0.206128	0.00784	1.58e-06	0.015232	12.1269
		rs72754594	A	G	-0.27206	0.061466	0.236949	9.59e-06	0.026765	21.561

## Sheet: Supplementary Table S2
Table S2. Traits associated CCL11 in the AstraZeneca PheWAS Portal.
Phenotype	Ancestry	Collapsing model	Phenotypic category	P value	Odds ratio	No. samples	No. cases	No. cases with QV	Proportion cases with QV	No. controls	No. controls with QV	Proportion controls with QV	Odds ratio LCI	Odds ratio UCI
40006#C857#Other specified types of non-Hodgkin lymphoma	European	UR	Chapter II Neoplasms	0.0051	234.774	305472	261	1	0.00383142	305211	5	1.63821e-05	27.3334	2016.54
41202#K291#Other acute gastritis	European	UR	Chapter XI Diseases of the digestive system	0.0212	54.4704	254725	778	1	0.00128535	253947	6	2.3627e-05	6.5499	452.99
41202#M2555#Pain in joint Pelvic region and thigh	European	UR	Chapter XIII Diseases of the musculoskeletal system and connective tissue	0.0353	41.5138	255195	3038	1	0.000329164	252157	2	7.93157e-06	3.7632	457.965
41202#M255#Pain in joint	European	UR	Chapter XIII Diseases of the musculoskeletal system and connective tissue	0.0124	17.5915	297403	10861	2	0.000184145	286542	3	1.04697e-05	2.939	105.293
41202#G45#Transient cerebral ischaemic attacks and related syndromes	European	UR	Chapter VI Diseases of the nervous system	0.098	11.0068	355906	4561	1	0.00021925	351345	7	1.99234e-05	1.3539	89.4829
Union#Block E70-E90#E70-E90 Metabolic disorders	European	UR	Chapter IV Endocrine nutritional and metabolic diseases	0.0671	4.104	305967	100255	6	5.98474e-05	205712	3	1.45835e-05	1.0263	16.4102
41202#K297#Gastritis unspecified	European	UR	Chapter XI Diseases of the digestive system	0.0419	8.2637	244039	13925	2	0.000143627	230114	4	1.73827e-05	1.5134	45.1217
Union#F01#Vascular dementia	European	UR	Chapter V Mental and behavioural disorders	0.0274	53.7794	217989	2009	1	0.00049776	215980	2	9.26012e-06	4.8744	593.355
Union#N182#Chronic kidney disease stage 2	South Asian	UR	Chapter XIV Diseases of the genitourinary system	0.0183	110.062	5333	49	1	0.0204082	5284	1	0.000189251	6.7846	1785.47
41202#K81#Cholecystitis	European	UR	Chapter XI Diseases of the digestive system	0.0953	11.8815	248341	4112	1	0.000243191	244229	5	2.04726e-05	1.3878	101.725
Union#M47#Spondylosis	European	UR	Chapter XIII Diseases of the musculoskeletal system and connective tissue	0.027	12.0339	172738	34472	3	8.70272e-05	138266	1	7.23244e-06	1.2517	115.696
Union#R263#Immobility	South Asian	UR	Chapter XVIII Symptoms signs and abnormal clinical and laboratory findings not elsewhere classified	0.0347		1641	57	1	0.0175439	1584	0	0
42033#Source of parkinson's disease report	South Asian	UR	Chapter VI Diseases of the nervous system	0.0157	128.064	8133	64	1	0.015625	8069	1	0.000123931	7.9217	2070.3
Union#F05#Delirium not induced by alcohol and other psychoactive substances	South Asian	UR	Chapter V Mental and behavioural disorders	0.0265		4647	123	1	0.00813008	4524	0	0
131495#Source of report of J45 (Asthma)	European	UR	Chapter X Diseases of the respiratory system	0.0237	5.4682	435170	67281	4	5.94521e-05	367889	4	1.08728e-05	1.3675	21.8654
41202#M21#Other acquired deformities of limbs	European	UR	Chapter XIII Diseases of the musculoskeletal system and connective tissue	0.017	77.4331	282063	1210	1	0.000826446	280853	3	1.06817e-05	8.0486	744.962
Union#B968#Other specified bacterial agents as the cause of diseases classified to other chapters	South Asian	UR	Chapter I Certain infectious and parasitic diseases	0.0995	18.6426	5443	278	1	0.00359712	5165	1	0.000193611	1.1629	298.85
41202#I480#Paroxysmal atrial fibrillation	European	UR	Chapter IX Diseases of the circulatory system	0.0552	21.0466	291722	2747	1	0.000364033	288975	5	1.73025e-05	2.458	180.213
130839#Source of report of F01 (Vascular dementia)	European	UR	Chapter V Mental and behavioural disorders	0.0542	19.8823	360612	2005	1	0.000498753	358607	9	2.50971e-05	2.5177	157.012
Union#M199#Arthrosis unspecified	European	UR	Chapter XIII Diseases of the musculoskeletal system and connective tissue	0.0632		177870	44709	2	4.47337e-05	133161	0	0
41202#R060#Dyspnoea	South Asian	UR	Chapter XVIII Symptoms signs and abnormal clinical and laboratory findings not elsewhere classified	0.0335		5765	193	1	0.00518135	5572	0	0
Union#M353#Polymyalgia rheumatica	European	UR	Chapter XIII Diseases of the musculoskeletal system and connective tissue	0.0622	30.6426	135464	4282	1	0.000233536	131182	1	7.623e-06	1.9162	490.006
20002#1534#back pain	South Asian	UR	Chapter XIII Diseases of the musculoskeletal system and connective tissue	0.0274		7107	195	1	0.00512821	6912	0	0
Union#Block H65-H75#H65-H75 Diseases of middle ear and mastoid	South Asian	UR	Chapter VIII Diseases of the ear and mastoid process	0.062	30.9735	4830	152	1	0.00657895	4678	1	0.000213767	1.9281	497.564
Union#E876#Hypokalaemia	European	UR	Chapter IV Endocrine nutritional and metabolic diseases	0.0092	20.621	252871	7921	2	0.000252493	244950	3	1.22474e-05	3.4451	123.431
130701#Source of report of E05 (Thyrotoxicosis [hyperthyroidism])	African	UR	Chapter IV Endocrine nutritional and metabolic diseases	0.0342		5844	200	1	0.005	5644	0	0
Union#F09#Unspecified organic or symptomatic mental disorder	South Asian	UR	Chapter V Mental and behavioural disorders	0.0974		5071	494	1	0.00202429	4577	0	0
Union#E875#Hyperkalaemia	European	UR	Chapter IV Endocrine nutritional and metabolic diseases	0.0855	14.7496	181904	4021	1	0.000248694	177883	3	1.6865e-05	1.5339	141.832
Union#M2550#Pain in joint Multiple sites	European	UR	Chapter XIII Diseases of the musculoskeletal system and connective tissue	0.0085		133017	1124	1	0.00088968	131893	0	0
Union#Z834#Family history of other endocrine nutritional and metabolic diseases	European	UR	Chapter XXI Factors influencing health status and contact with health services	0.0055	273.531	140307	257	1	0.00389105	140050	2	1.42806e-05	24.7243	3026.15
20002#1529#dry eyes	South Asian	UR	Chapter VII Diseases of the eye and adnexa	0.0078	260.861	9429	37	1	0.027027	9392	1	0.000106474	16.0046	4251.82
41202#R61#Hyperhidrosis	European	UR	Chapter XVIII Symptoms signs and abnormal clinical and laboratory findings not elsewhere classified	0.0046	260.584	284260	219	1	0.00456621	284041	5	1.76031e-05	30.3182	2239.7
41202#Block I10-I15#I10-I15 Hypertensive diseases	European	UR	Chapter IX Diseases of the circulatory system	0.0532	21.8624	351129	3184	1	0.00031407	347945	5	1.43701e-05	2.5534	187.19
41202#K257#Gastric ulcer Chronic without haemorrhage or perforation	European	UR	Chapter XI Diseases of the digestive system	0.0079	147.469	254235	288	1	0.00347222	253947	6	2.3627e-05	17.6973	1228.83
41202#M541#Radiculopathy	European	UR	Chapter XIII Diseases of the musculoskeletal system and connective tissue	0.0256	48.1918	288718	1491	1	0.000670691	287227	4	1.39263e-05	5.383	431.439
41202#I65#Occlusion and stenosis of precerebral arteries not resulting in cerebral infarction	European	UR	Chapter IX Diseases of the circulatory system	0.0246	50.0111	212107	1056	1	0.00094697	211051	4	1.89528e-05	5.5849	447.836
Union#I201#Angina pectoris with documented spasm	European	UR	Chapter IX Diseases of the circulatory system	0.0076	175.474	177218	337	1	0.00296736	176881	3	1.69606e-05	18.206	1691.27
Union#Block Q65-Q79#Q65-Q79 Congenital malformations and deformations of the musculoskeletal system	European	UR	Chapter XVII Congenital malformations deformations and chromosomal abnormalities	0.0344	32.6366	361401	1576	1	0.000634518	359825	7	1.94539e-05	4.0129	265.428
20002#1473#high cholesterol	South Asian	UR	Chapter XVIII Symptoms signs and abnormal clinical and laboratory findings not elsewhere classified	0.0609		7711	1904	2	0.00105042	5807	0	0
131743#Source of report of L40 (Psoriasis)	European	UR	Chapter XII Diseases of the skin and subcutaneous tissue	0.0461	6.8625	420276	14774	2	0.000135373	405502	8	1.97286e-05	1.4571	32.3198
Union#D48#Neoplasm of uncertain or unknown behaviour of other and unspecified sites	European	UR	Chapter II Neoplasms	0.0373	31.462	257576	1628	1	0.000614251	255948	5	1.95352e-05	3.6735	269.456
Union#R100#Acute abdomen	European	UR	Chapter XVIII Symptoms signs and abnormal clinical and laboratory findings not elsewhere classified	0.0128	154.76	85047	547	1	0.00182815	84500	1	1.18343e-05	9.6672	2477.52
131039#Source of report of G31 (Other degenerative diseases of nervous system not elsewhere classified)	South Asian	UR	Chapter VI Diseases of the nervous system	0.0099	204.714	10082	50	1	0.02	10032	1	9.9681e-05	12.6238	3319.76
41202#M542#Cervicalgia	South Asian	UR	Chapter XIII Diseases of the musculoskeletal system and connective tissue	0.0295	67.0864	5517	82	1	0.0121951	5435	1	0.000183993	4.1597	1081.94
Union#R002#Palpitations	European	UR	Chapter XVIII Symptoms signs and abnormal clinical and laboratory findings not elsewhere classified	0.0081		87337	7850	2	0.000254777	79487	0	0
Union#M5412#Radiculopathy Cervical region	European	UR	Chapter XIII Diseases of the musculoskeletal system and connective tissue	0.0045	440.497	158058	359	1	0.00278552	157699	1	6.34119e-06	27.4978	7056.48
Union#I64#Stroke not specified as haemorrhage or infarction	African	UR	Chapter IX Diseases of the circulatory system	0.0906		3786	343	1	0.00291545	3443	0	0
Union#C541#Malignant neoplasm: Endometrium	European	UR	Chapter II Neoplasms	0.037	52.5396	146165	2731	1	0.000366166	143434	1	6.97185e-06	3.2853	840.237
41202#M22#Disorders of patella	European	UR	Chapter XIII Diseases of the musculoskeletal system and connective tissue	0.008	167.021	286180	571	1	0.00175131	285609	3	1.05039e-05	17.3469	1608.13
Union#Block H00-H06#H00-H06 Disorders of eyelid lacrimal system and orbit	African	UR	Chapter VII Diseases of the eye and adnexa	0.0674		4745	320	1	0.003125	4425	0	0
Union#Block M05-M14#M05-M14 Inflammatory polyarthropathies	European	UR	Chapter XIII Diseases of the musculoskeletal system and connective tissue	0.0129	12.8256	199885	47522	4	8.41715e-05	152363	1	6.56327e-06	1.4334	114.757
Union#G319#Degenerative disease of nervous system unspecified	South Asian	UR	Chapter VI Diseases of the nervous system	0.0092	223.469	7185	33	1	0.030303	7152	1	0.000139821	13.6774	3651.15
Union#Block G20-G26#G20-G26 Extrapyramidal and movement disorders	South Asian	UR	Chapter VI Diseases of the nervous system	0.033	59.5917	7273	121	1	0.00826446	7152	1	0.000139821	3.7054	958.376
41202#K259#Gastric ulcer Unspecified as acute or chronic without haemorrhage or perforation	European	UR	Chapter XI Diseases of the digestive system	0.0842	13.1767	257160	3213	1	0.000311236	253947	6	2.3627e-05	1.5859	109.484
41202#M47#Spondylosis	European	UR	Chapter XIII Diseases of the musculoskeletal system and connective tissue	0.081	14.679	285149	4776	1	0.00020938	280373	4	1.42667e-05	1.6403	131.361
41202#K769#Liver disease unspecified	European	UR	Chapter XI Diseases of the digestive system	0.0142	81.4817	209680	429	1	0.002331	209251	6	2.86737e-05	9.7885	678.269
Union#I65#Occlusion and stenosis of precerebral arteries not resulting in cerebral infarction	European	UR	Chapter IX Diseases of the circulatory system	0.095	13.193	118251	2915	1	0.000343053	115336	3	2.6011e-05	1.3719	126.874
41202#Block M20-M25#M20-M25 Other joint disorders	European	UR	Chapter XIII Diseases of the musculoskeletal system and connective tissue	0.015	6.3761	333947	45277	4	8.83451e-05	288670	4	1.38567e-05	1.5946	25.4961
20002#1451#hereditary|genetic haematological disorder	African	UR	Chapter III Diseases of the blood and blood-forming organs and certain disorders involving the immune mechanism	0.0098		7821	77	1	0.012987	7744	0	0
131917#Source of report of M47 (Spondylosis)	European	UR	Chapter XIII Diseases of the musculoskeletal system and connective tissue	0.0429	4.786	418909	34431	3	8.71308e-05	384478	7	1.82065e-05	1.2375	18.5093
Union#I63#Cerebral infarction	African	UR	Chapter IX Diseases of the circulatory system	0.0716		2973	213	1	0.00469484	2760	0	0
Union#M750#Adhesive capsulitis of shoulder	European	UR	Chapter XIII Diseases of the musculoskeletal system and connective tissue	0.0198		133329	2639	1	0.000378931	130690	0	0
131749#Source of report of L43 (Lichen planus)	European	UR	Chapter XII Diseases of the skin and subcutaneous tissue	0.0538	20.5865	359435	2478	1	0.000403551	356957	7	1.96102e-05	2.5318	167.392
Union#R458#Other symptoms and signs involving emotional state	European	UR	Chapter XVIII Symptoms signs and abnormal clinical and laboratory findings not elsewhere classified	0.0528	36.3634	63333	1696	1	0.000589623	61637	1	1.6224e-05	2.2734	581.634
41202#Block I20-I25#I20-I25 Ischaemic heart diseases	European	UR	Chapter IX Diseases of the circulatory system	0.0783	4.1329	253931	39005	3	7.69132e-05	214926	4	1.86111e-05	0.9249	18.4672
42031#Source of all cause parkinsonism report	South Asian	UR	Chapter VI Diseases of the nervous system	0.0172	116.681	8122	70	1	0.0142857	8052	1	0.000124193	7.2245	1884.49
Union#E780#Pure hypercholesterolaemia	European	UR	Chapter IV Endocrine nutritional and metabolic diseases	0.0804	3.7892	262803	68406	4	5.84744e-05	194397	3	1.54323e-05	0.848	16.9314
Union#R521#Chronic intractable pain	European	UR	Chapter XVIII Symptoms signs and abnormal clinical and laboratory findings not elsewhere classified	0.0331	58.903	74761	1249	1	0.000800641	73512	1	1.36032e-05	3.682	942.293
Union#R471#Dysarthria and anarthria	South Asian	UR	Chapter XVIII Symptoms signs and abnormal clinical and laboratory findings not elsewhere classified	0.0288		1631	47	1	0.0212766	1584	0	0
Union#K822#Perforation of gallbladder	European	UR	Chapter XI Diseases of the digestive system	0.014	88.6308	121594	343	1	0.00291545	121251	4	3.29894e-05	9.8805	795.042
41202#C541#Malignant neoplasm: Endometrium	European	UR	Chapter II Neoplasms	0.0385	38	174100	2262	1	0.000442087	171838	2	1.16389e-05	3.4443	419.24
Union#Block D50-D53#D50-D53 Nutritional anaemias	European	UR	Chapter III Diseases of the blood and blood-forming organs and certain disorders involving the immune mechanism	0.0938	4.7077	359105	23747	2	8.42212e-05	335358	6	1.78913e-05	0.9501	23.3264
Union#M22#Disorders of patella	European	UR	Chapter XIII Diseases of the musculoskeletal system and connective tissue	0.0208		148691	3094	1	0.000323206	145597	0	0
41202#M25#Other joint disorders not elsewhere classified	European	UR	Chapter XIII Diseases of the musculoskeletal system and connective tissue	0.0208	13.2687	309161	14792	2	0.000135208	294369	3	1.01913e-05	2.2169	79.4169
131575#Source of report of K11 (Diseases of salivary glands)	European	UR	Chapter XI Diseases of the digestive system	0.0765	13.9121	434675	3445	1	0.000290276	431230	9	2.08705e-05	1.762	109.843
Union#D509#Iron deficiency anaemia unspecified	European	UR	Chapter III Diseases of the blood and blood-forming organs and certain disorders involving the immune mechanism	0.0677	5.5924	348851	16958	2	0.000117938	331893	7	2.10911e-05	1.1616	26.9229
Union#M7962#Pain in limb Upper arm	European	UR	Chapter XIII Diseases of the musculoskeletal system and connective tissue	0.0102	195.645	146699	747	1	0.00133869	145952	1	6.85157e-06	12.2253	3130.95
Union#H041#Other disorders of lacrimal gland	African	UR	Chapter VII Diseases of the eye and adnexa	0.0211		3703	78	1	0.0128205	3625	0	0
40001#I25#Chronic ischaemic heart disease	European	UR	Chapter IX Diseases of the circulatory system	0.0706	15.8676	249084	2590	1	0.0003861	246494	6	2.43414e-05	1.9096	131.852
Union#M109#Gout unspecified	European	UR	Chapter XIII Diseases of the musculoskeletal system and connective tissue	0.0699	10.3739	115062	18599	2	0.000107533	96463	1	1.03667e-05	0.9406	114.417
40001#I259#Chronic ischaemic heart disease unspecified	European	UR	Chapter IX Diseases of the circulatory system	0.0421	26.5177	244112	1309	1	0.000763942	242803	7	2.883e-05	3.2602	215.691
Union#M7986#Other specified soft tissue disorders Lower leg	European	UR	Chapter XIII Diseases of the musculoskeletal system and connective tissue	0.0849	22.0526	164851	7152	1	0.000139821	157699	1	6.34119e-06	1.3792	352.62
40006#C54#Malignant neoplasm of corpus uteri	European	UR	Chapter II Neoplasms	0.0384	38.1006	188451	2442	1	0.0004095	186009	2	1.07522e-05	3.4535	420.339
Union#H73#Other disorders of tympanic membrane	European	UR	Chapter VIII Diseases of the ear and mastoid process	0.0124	119.971	176855	735	1	0.00136054	176120	2	1.13559e-05	10.8662	1324.58
Union#D131#Benign neoplasm: Stomach	European	UR	Chapter II Neoplasms	0.0263	46.8335	226006	1201	1	0.000832639	224805	4	1.77932e-05	5.2306	419.339
Union#C830#Small cell B-cell lymphoma	European	UR	Chapter II Neoplasms	0.0128	93.3364	223558	479	1	0.00208768	223079	5	2.24136e-05	10.8837	800.437
Union#H04#Disorders of lacrimal system	African	UR	Chapter VII Diseases of the eye and adnexa	0.0732		4233	310	1	0.00322581	3923	0	0
Union#I694#Sequelae of stroke not specified as haemorrhage or infarction	European	UR	Chapter IX Diseases of the circulatory system	0.0742	17.1341	133473	2548	1	0.000392465	130925	3	2.29139e-05	1.7816	164.782
Union#H931#Tinnitus	European	UR	Chapter VIII Diseases of the ear and mastoid process	0.0055	9.5408	214242	44486	5	0.000112395	169756	2	1.17816e-05	1.8509	49.179
Union#I678#Other specified cerebrovascular diseases	African	UR	Chapter IX Diseases of the circulatory system	0.0526		3634	191	1	0.0052356	3443	0	0
Union#I678#Other specified cerebrovascular diseases	South Asian	UR	Chapter IX Diseases of the circulatory system	0.087	21.6338	3216	143	1	0.00699301	3073	1	0.000325415	1.3462	347.657
131591#Source of report of K25 (Gastric ulcer)	European	UR	Chapter XI Diseases of the digestive system	0.0278	9.3026	403425	12023	2	0.000166348	391402	7	1.78844e-05	1.9323	44.7862
Union#M255#Pain in joint	European	UR	Chapter XIII Diseases of the musculoskeletal system and connective tissue	0.0053	23.4409	159381	18086	3	0.000165874	141295	1	7.07739e-06	2.4381	225.371
41202#R104#Other and unspecified abdominal pain	European	UR	Chapter XVIII Symptoms signs and abnormal clinical and laboratory findings not elsewhere classified	0.0638	6.4537	264233	19001	2	0.000105258	245232	4	1.63111e-05	1.182	35.2381
131535#Source of report of J90 (Pleural effusion not elsewhere classified)	European	UR	Chapter X Diseases of the respiratory system	0.006	10.7741	375550	16658	3	0.000180094	358892	6	1.67181e-05	2.6943	43.0845
131371#Source of report of I65 (Occlusion and stenosis of precerebral arteries not resulting in cerebral infarction)	European	UR	Chapter IX Diseases of the circulatory system	0.0804	13.3708	314622	2915	1	0.000343053	311707	8	2.56651e-05	1.6717	106.942
Union#M519#Intervertebral disc disorder unspecified	South Asian	UR	Chapter XIII Diseases of the musculoskeletal system and connective tissue	0.0483		3351	162	1	0.00617284	3189	0	0
Union#I429#Cardiomyopathy unspecified	European	UR	Chapter IX Diseases of the circulatory system	0.045	28.8222	122807	1405	1	0.000711744	121402	3	2.47113e-05	2.9961	277.264
Union#M171#Other primary gonarthrosis	European	UR	Chapter XIII Diseases of the musculoskeletal system and connective tissue	0.0832	22.5283	164700	7001	1	0.000142837	157699	1	6.34119e-06	1.4089	360.227
41202#Block H40-H42#H40-H42 Glaucoma	African	UR	Chapter VII Diseases of the eye and adnexa	0.0281		5584	157	1	0.00636943	5427	0	0
41202#I635#Cerebral infarction due to unspecified occlusion or stenosis of cerebral arteries	African	UR	Chapter IX Diseases of the circulatory system	0.0083		7082	59	1	0.0169492	7023	0	0
Union#J301#Allergic rhinitis due to pollen	European	UR	Chapter X Diseases of the respiratory system	0.0946	12.4624	203048	3994	1	0.000250376	199054	4	2.0095e-05	1.3926	111.529
Union#M224#Chondromalacia patellae	European	UR	Chapter XIII Diseases of the musculoskeletal system and connective tissue	0.0071	280.601	158262	563	1	0.0017762	157699	1	6.34119e-06	17.5287	4491.9
Union#M13#Other arthritis	European	UR	Chapter XIII Diseases of the musculoskeletal system and connective tissue	0.0131	12.7536	176031	42031	4	9.51679e-05	134000	1	7.46269e-06	1.4254	114.113
41202#Block R25-R29#R25-R29 Symptoms and signs involving the nervous and musculoskeletal systems	South Asian	UR	Chapter XVIII Symptoms signs and abnormal clinical and laboratory findings not elsewhere classified	0.0257		5719	147	1	0.00680272	5572	0	0
42023#Source of vascular dementia report	European	UR	Chapter VI Diseases of the nervous system	0.0397	27.7027	358207	1610	1	0.000621118	356597	8	2.24343e-05	3.4627	221.628
41202#Block R10-R19#R10-R19 Symptoms and signs involving the digestive system and abdomen	European	UR	Chapter XVIII Symptoms signs and abnormal clinical and laboratory findings not elsewhere classified	0.0694	3.6854	316071	67461	4	5.92935e-05	248610	4	1.60895e-05	0.9217	14.7366
41202#R00#Abnormalities of heart beat	European	UR	Chapter XVIII Symptoms signs and abnormal clinical and laboratory findings not elsewhere classified	0.0081	19.2665	289940	5899	2	0.000339041	284041	5	1.76031e-05	3.7371	99.3275
Union#I490#Ventricular fibrillation and flutter	European	UR	Chapter IX Diseases of the circulatory system	0.0357	36.5855	99574	900	1	0.00111111	98674	3	3.04031e-05	3.8018	352.065
41202#R296#Tendency to fall not elsewhere classified	European	UR	Chapter XVIII Symptoms signs and abnormal clinical and laboratory findings not elsewhere classified	0.0674	17.1044	250574	2897	1	0.000345185	247677	5	2.01876e-05	1.9976	146.456
41202#R296#Tendency to fall not elsewhere classified	South Asian	UR	Chapter XVIII Symptoms signs and abnormal clinical and laboratory findings not elsewhere classified	0.0105		5631	59	1	0.0169492	5572	0	0
Union#K759#Inflammatory liver disease unspecified	European	UR	Chapter XI Diseases of the digestive system	0.0149	80.2414	145605	363	1	0.00275482	145242	5	3.44253e-05	9.3511	688.55
Union#D759#Disease of blood and blood-forming organs unspecified	African	UR	Chapter III Diseases of the blood and blood-forming organs and certain disorders involving the immune mechanism	0.0172		4897	84	1	0.0119048	4813	0	0
Union#I652#Occlusion and stenosis of carotid artery	European	UR	Chapter IX Diseases of the circulatory system	0.0851	14.8388	117846	2590	1	0.0003861	115256	3	2.6029e-05	1.543	142.707
4803#Tinnitus	European	UR	Chapter VIII Diseases of the ear and mastoid process	0.0395	5.2422	133641	43156	5	0.000115859	90485	2	2.21031e-05	1.017	27.0217
Union#M213#Wrist or foot drop (acquired)	European	UR	Chapter XIII Diseases of the musculoskeletal system and connective tissue	0.0131	151.05	137911	908	1	0.00110132	137003	1	7.29911e-06	9.4402	2416.89
Union#G819#Hemiplegia unspecified	European	UR	Chapter VI Diseases of the nervous system	0.0965	11.7234	256359	4301	1	0.000232504	252058	5	1.98367e-05	1.3693	100.371
130847#Source of report of F05 (Delirium not induced by alcohol and other psychoactive substances)	South Asian	UR	Chapter V Mental and behavioural disorders	0.0161		7633	123	1	0.00813008	7510	0	0
130635#Source of report of D57 (Sickle-cell disorders)	African	UR	Chapter III Diseases of the blood and blood-forming organs and certain disorders involving the immune mechanism	0.0768		7370	566	1	0.00176678	6804	0	0
131679#Source of report of K82 (Other diseases of gallbladder)	European	UR	Chapter XI Diseases of the digestive system	0.0898	12.0722	379993	4445	1	0.000224972	375548	7	1.86394e-05	1.4849	98.1444
Union#Block J90-J94#J90-J94 Other diseases of pleura	European	UR	Chapter X Diseases of the respiratory system	0.0967	5.388	182718	20120	2	9.94036e-05	162598	3	1.84504e-05	0.9002	32.2484
130829#Source of report of E87 (Other disorders of fluid electrolyte and acid-base balance)	European	UR	Chapter IV Endocrine nutritional and metabolic diseases	0.0221	6.304	411346	26187	3	0.000114561	385159	7	1.81743e-05	1.63	24.3804
20002#18#haematology	African	UR	Chapter III Diseases of the blood and blood-forming organs and certain disorders involving the immune mechanism	0.0534		5260	281	1	0.00355872	4979	0	0
Union#G252#Other specified forms of tremor	European	UR	Chapter VI Diseases of the nervous system	0.0032	361.896	299052	119	1	0.00840336	298933	7	2.34166e-05	44.1799	2964.44
41202#I652#Occlusion and stenosis of carotid artery	European	UR	Chapter IX Diseases of the circulatory system	0.023	53.7223	212224	984	1	0.00101626	211240	4	1.89358e-05	5.999	481.098
Union#E83#Disorders of mineral metabolism	African	UR	Chapter IV Endocrine nutritional and metabolic diseases	0.0447		4165	186	1	0.00537634	3979	0	0
130821#Source of report of E83 (Disorders of mineral metabolism)	African	UR	Chapter IV Endocrine nutritional and metabolic diseases	0.0214		8710	186	1	0.00537634	8524	0	0
Union#Block E10-E14#E10-E14 Diabetes mellitus	European	UR	Chapter IV Endocrine nutritional and metabolic diseases	0.0682	4.7937	226686	39128	3	7.66714e-05	187558	3	1.59951e-05	0.9675	23.7523
130231#Source of report of B37 (Candidiasis)	South Asian	UR	Chapter I Certain infectious and parasitic diseases	0.0467	41.5316	10082	238	1	0.00420168	9844	1	0.000101585	2.5899	666.011
131987#Source of report of M92 (Other juvenile osteochondrosis)	European	UR	Chapter XIII Diseases of the musculoskeletal system and connective tissue	0.0149	76.0103	354501	666	1	0.0015015	353835	7	1.97832e-05	9.3386	618.674
41202#Block M15-M19#M15-M19 Arthrosis	European	UR	Chapter XIII Diseases of the musculoskeletal system and connective tissue	0.081	4.0659	349508	54432	3	5.51146e-05	295076	4	1.35558e-05	0.91	18.1677
41202#H401#Primary open-angle glaucoma	African	UR	Chapter VII Diseases of the eye and adnexa	0.0172		5294	91	1	0.010989	5203	0	0
Union#Block M15-M19#M15-M19 Arthrosis	European	UR	Chapter XIII Diseases of the musculoskeletal system and connective tissue	0.0842	6.0954	233907	92681	4	4.31588e-05	141226	1	7.08085e-06	0.6812	54.5376
Union#R619#Hyperhidrosis unspecified	European	UR	Chapter XVIII Symptoms signs and abnormal clinical and laboratory findings not elsewhere classified	0.044	43.9541	56779	1264	1	0.000791139	55515	1	1.80131e-05	2.7476	703.146
Union#Q780#Osteogenesis imperfecta	European	UR	Chapter XVII Congenital malformations deformations and chromosomal abnormalities	0.0016	721.972	441925	69	1	0.0144928	441856	9	2.03686e-05	90.2276	5776.99
Union#F019#Vascular dementia unspecified	European	UR	Chapter V Mental and behavioural disorders	0.0258	57.0967	217488	1889	1	0.000529381	215599	2	9.27648e-06	5.1749	629.971
Union#C857#Other specified types of non-Hodgkin lymphoma	European	UR	Chapter II Neoplasms	0.0108	110.172	274280	498	1	0.00200803	273782	5	1.82627e-05	12.8477	944.746
Union#I67#Other cerebrovascular diseases	African	UR	Chapter IX Diseases of the circulatory system	0.0737		3717	274	1	0.00364964	3443	0	0
41202#K85#Acute pancreatitis	European	UR	Chapter XI Diseases of the digestive system	0.0794	14.4076	227301	3113	1	0.000321234	224188	5	2.23027e-05	1.6827	123.362
Union#M2137#Wrist or foot drop (acquired) Ankle and foot	European	UR	Chapter XIII Diseases of the musculoskeletal system and connective tissue	0.0107	185.612	137162	736	1	0.0013587	136426	1	7.32998e-06	11.5982	2970.44
Union#E55#Vitamin D deficiency	African	UR	Chapter IV Endocrine nutritional and metabolic diseases	0.0741		4102	304	1	0.00328947	3798	0	0
Union#I69#Sequelae of cerebrovascular disease	European	UR	Chapter IX Diseases of the circulatory system	0.0997	12.5358	135207	3503	1	0.00028547	131704	3	2.27784e-05	1.3036	120.548
41202#D485#Neoplasm of uncertain or unknown behaviour: Skin	European	UR	Chapter II Neoplasms	0.006	190.863	318224	239	1	0.0041841	317985	7	2.20136e-05	23.3916	1557.34
Union#E559#Vitamin D deficiency unspecified	African	UR	Chapter IV Endocrine nutritional and metabolic diseases	0.0673		3925	264	1	0.00378788	3661	0	0
41202#R002#Palpitations	European	UR	Chapter XVIII Symptoms signs and abnormal clinical and laboratory findings not elsewhere classified	0.0024	41.6438	247521	3902	2	0.000512558	243619	3	1.23143e-05	6.9563	249.3
Union#R47#Speech disturbances not elsewhere classified	South Asian	UR	Chapter XVIII Symptoms signs and abnormal clinical and laboratory findings not elsewhere classified	0.078		1718	134	1	0.00746269	1584	0	0
131297#Source of report of I20 (Angina pectoris)	European	UR	Chapter IX Diseases of the circulatory system	0.061	4.2259	328572	34765	3	8.62937e-05	293807	6	2.04216e-05	1.0568	16.8982
Union#M2555#Pain in joint Pelvic region and thigh	European	UR	Chapter XIII Diseases of the musculoskeletal system and connective tissue	0.0357		129981	4634	1	0.000215796	125347	0	0
41202#C54#Malignant neoplasm of corpus uteri	European	UR	Chapter II Neoplasms	0.0394	37.1292	174151	2315	1	0.000431965	171836	2	1.1639e-05	3.3654	409.63
41202#Block K70-K77#K70-K77 Diseases of liver	European	UR	Chapter XI Diseases of the digestive system	0.0076	19.1824	211656	3617	2	0.000552944	208039	6	2.88407e-05	3.8703	95.0748
131023#Source of report of G20 (Parkinson disease)	South Asian	UR	Chapter VI Diseases of the nervous system	0.0154	129.909	10082	78	1	0.0128205	10004	1	9.996e-05	8.052	2095.92
Union#M92#Other juvenile osteochondrosis	European	UR	Chapter XIII Diseases of the musculoskeletal system and connective tissue	0.0104	191.278	127867	666	1	0.0015015	127201	1	7.86157e-06	11.9511	3061.42
41202#K810#Acute cholecystitis	European	UR	Chapter XI Diseases of the digestive system	0.0387	30.2911	216950	1424	1	0.000702247	215526	5	2.31991e-05	3.5365	259.449
41202#K20#Oesophagitis	South Asian	UR	Chapter XI Diseases of the digestive system	0.0798	23.6533	4908	200	1	0.005	4708	1	0.000212404	1.4741	379.55
Union#C83#Non-follicular lymphoma	European	UR	Chapter II Neoplasms	0.0582	19.932	231121	2297	1	0.00043535	228824	5	2.18509e-05	2.3276	170.68
Union#H251#Senile nuclear cataract	African	UR	Chapter VII Diseases of the eye and adnexa	0.0798		4935	394	1	0.00253807	4541	0	0
6152#8#Asthma	European	UR	Chapter X Diseases of the respiratory system	0.0878	3.5759	430329	52791	3	5.68279e-05	377538	6	1.58924e-05	0.8943	14.2989
Union#Block G30-G32#G30-G32 Other degenerative diseases of the nervous system	South Asian	UR	Chapter VI Diseases of the nervous system	0.0285	69.4272	7256	104	1	0.00961538	7152	1	0.000139821	4.3129	1117.62
41202#C830#Small cell B-cell lymphoma	European	UR	Chapter II Neoplasms	0.0066	181.152	258433	286	1	0.0034965	258147	5	1.93688e-05	21.0969	1555.5
41202#M750#Adhesive capsulitis of shoulder	European	UR	Chapter XIII Diseases of the musculoskeletal system and connective tissue	0.0287	45.6774	262265	1901	1	0.000526039	260364	3	1.15223e-05	4.749	439.337
Union#R103#Pain localized to other parts of lower abdomen	European	UR	Chapter XVIII Symptoms signs and abnormal clinical and laboratory findings not elsewhere classified	0.0091	19.0218	92738	12636	3	0.000237417	80102	1	1.24841e-05	1.9784	182.889
Union#H401#Primary open-angle glaucoma	African	UR	Chapter VII Diseases of the eye and adnexa	0.0438		4244	186	1	0.00537634	4058	0	0
40002#Chapter X#Chapter X Diseases of the respiratory system	South Asian	UR	Chapter X Diseases of the respiratory system	0.0216		7760	168	1	0.00595238	7592	0	0
Union#E119#Type 2 diabetes mellitus Without complications	European	UR	Chapter IV Endocrine nutritional and metabolic diseases	0.0591	5.1232	222791	36387	3	8.2447e-05	186404	3	1.60941e-05	1.034	25.3846
Union#M1399#Arthritis unspecified Site unspecified	European	UR	Chapter XIII Diseases of the musculoskeletal system and connective tissue	0.0457		139801	6384	1	0.000156642	133417	0	0
Union#M545#Low back pain	European	UR	Chapter XIII Diseases of the musculoskeletal system and connective tissue	0.0254	19.017	154867	14739	2	0.000135694	140128	1	7.13633e-06	1.7242	209.745
41202#R29#Other symptoms and signs involving the nervous and musculoskeletal systems	South Asian	UR	Chapter XVIII Symptoms signs and abnormal clinical and laboratory findings not elsewhere classified	0.0187		5678	106	1	0.00943396	5572	0	0
20001#1061#basal cell carcinoma	European	UR	Chapter II Neoplasms	0.0772	14.8383	368143	4897	1	0.000204207	363246	5	1.37648e-05	1.7332	127.036
Union#K291#Other acute gastritis	European	UR	Chapter XI Diseases of the digestive system	0.0549	21.1829	153001	1432	1	0.000698324	151569	5	3.29883e-05	2.4732	181.435
Union#E87#Other disorders of fluid electrolyte and acid-base balance	European	UR	Chapter IV Endocrine nutritional and metabolic diseases	0.0189	8.3891	245851	26187	3	0.000114561	219664	3	1.36572e-05	1.6931	41.5676
41202#M2137#Wrist or foot drop (acquired) Ankle and foot	European	UR	Chapter XIII Diseases of the musculoskeletal system and connective tissue	0.0015	870.795	237822	92	1	0.0108696	237730	3	1.26194e-05	89.7369	8450.07
20001#1059#malignant melanoma	European	UR	Chapter II Neoplasms	0.0667	16.8338	364054	3570	1	0.000280112	360484	6	1.66443e-05	2.026	139.866
42015#Source of asthma report	European	UR	Chapter X Diseases of the respiratory system	0.0503	3.7677	433531	65180	4	6.13685e-05	368351	6	1.62888e-05	1.0632	13.352
Union#D50#Iron deficiency anaemia	European	UR	Chapter III Diseases of the blood and blood-forming organs and certain disorders involving the immune mechanism	0.0912	5.1904	332484	29216	2	6.84556e-05	303268	4	1.31897e-05	0.9506	28.3396
41202#Block C51-C58#C51-C58 Malignant neoplasms of female genital organs	European	UR	Chapter II Neoplasms	0.0765	18.6049	176532	4621	1	0.000216403	171911	2	1.16339e-05	1.6867	205.224
41202#I63#Cerebral infarction	African	UR	Chapter IX Diseases of the circulatory system	0.0299		5688	170	1	0.00588235	5518	0	0
41202#I49#Other cardiac arrhythmias	European	UR	Chapter IX Diseases of the circulatory system	0.0566	20.4926	260733	2521	1	0.000396668	258212	5	1.93639e-05	2.3932	175.475
131669#Source of report of K75 (Other inflammatory liver diseases)	European	UR	Chapter XI Diseases of the digestive system	0.0683	15.6465	430854	3039	1	0.000329056	427815	9	2.10371e-05	1.9816	123.541
Union#L024#Cutaneous abscess furuncle and carbuncle of limb	European	UR	Chapter XII Diseases of the skin and subcutaneous tissue	0.0472	24.7086	220323	1770	1	0.000564972	218553	5	2.28777e-05	2.8851	211.608
Union#G31#Other degenerative diseases of nervous system not elsewhere classified	South Asian	UR	Chapter VI Diseases of the nervous system	0.0179	111.734	7217	65	1	0.0153846	7152	1	0.000139821	6.9127	1806.03
Union#M21#Other acquired deformities of limbs	European	UR	Chapter XIII Diseases of the musculoskeletal system and connective tissue	0.0736	25.6615	153519	5759	1	0.000173641	147760	1	6.76773e-06	1.6048	410.336
41202#R10#Abdominal and pelvic pain	European	UR	Chapter XVIII Symptoms signs and abnormal clinical and laboratory findings not elsewhere classified	0.0354	6.4397	282768	38010	3	7.89266e-05	244758	3	1.2257e-05	1.2997	31.908
131375#Source of report of I67 (Other cerebrovascular diseases)	African	UR	Chapter IX Diseases of the circulatory system	0.0315		8710	274	1	0.00364964	8436	0	0
131375#Source of report of I67 (Other cerebrovascular diseases)	South Asian	UR	Chapter IX Diseases of the circulatory system	0.0328		7960	261	1	0.00383142	7699	0	0
40011#8380#Endometrioid carcinoma	European	UR	Chapter II Neoplasms	0.0285	46.0454	249336	1793	1	0.000557724	247543	3	1.21191e-05	4.7872	442.888
41202#M171#Other primary gonarthrosis	European	UR	Chapter XIII Diseases of the musculoskeletal system and connective tissue	0.0831	14.2942	326552	5614	1	0.000178126	320938	4	1.24635e-05	1.5974	127.914
41202#E87#Other disorders of fluid electrolyte and acid-base balance	European	UR	Chapter IV Endocrine nutritional and metabolic diseases	0.0831	12.7483	421169	3640	1	0.000274725	417529	9	2.15554e-05	1.6147	100.653
Union#K589#Irritable bowel syndrome without diarrhoea	European	UR	Chapter XI Diseases of the digestive system	0.0271	18.3367	137296	13504	2	0.000148104	123792	1	8.07807e-06	1.6625	202.243
Union#H54#Visual impairment including blindness (binocular or monocular)	European	UR	Chapter VII Diseases of the eye and adnexa	0.0998	11.0125	266161	3969	1	0.000251953	262192	6	2.2884e-05	1.3255	91.497
41202#L02#Cutaneous abscess furuncle and carbuncle	European	UR	Chapter XII Diseases of the skin and subcutaneous tissue	0.0946	11.1275	350083	3462	1	0.00028885	346621	9	2.5965e-05	1.4094	87.8575
Union#Z835#Family history of eye and ear disorders	African	UR	Chapter XXI Factors influencing health status and contact with health services	0.0504		2380	120	1	0.00833333	2260	0	0
Union#G20#Parkinson disease	South Asian	UR	Chapter VI Diseases of the nervous system	0.0215	92.8701	7230	78	1	0.0128205	7152	1	0.000139821	5.7561	1498.38
41202#H40#Glaucoma	African	UR	Chapter VII Diseases of the eye and adnexa	0.0281		5584	157	1	0.00636943	5427	0	0
131165#Source of report of H25 (Senile cataract)	African	UR	Chapter VII Diseases of the eye and adnexa	0.0712		8710	620	1	0.0016129	8090	0	0
131187#Source of report of H40 (Glaucoma)	African	UR	Chapter VII Diseases of the eye and adnexa	0.0776		7870	611	1	0.00163666	7259	0	0
131339#Source of report of I42 (Cardiomyopathy)	European	UR	Chapter IX Diseases of the circulatory system	0.09	11.8733	337785	3520	1	0.000284091	334265	8	2.39331e-05	1.4846	94.9595
131655#Source of report of K66 (Other disorders of peritoneum)	European	UR	Chapter XI Diseases of the digestive system	0.0141	13.4728	424733	8822	2	0.000226706	415911	7	1.68305e-05	2.7984	64.8649
130775#Source of report of E55 (Vitamin D deficiency)	African	UR	Chapter IV Endocrine nutritional and metabolic diseases	0.0402		7564	304	1	0.00328947	7260	0	0
Union#M94#Other disorders of cartilage	European	UR	Chapter XIII Diseases of the musculoskeletal system and connective tissue	0.0409	47.3732	128723	2662	1	0.000375657	126061	1	7.93267e-06	2.9622	757.619
41202#Block R40-R46#R40-R46 Symptoms and signs involving cognition perception emotional state and behaviour	African	UR	Chapter XVIII Symptoms signs and abnormal clinical and laboratory findings not elsewhere classified	0.0426		4529	193	1	0.00518135	4336	0	0
20002#1312#prolapsed disc|slipped disc	South Asian	UR	Chapter XIII Diseases of the musculoskeletal system and connective tissue	0.0152		8281	126	1	0.00793651	8155	0	0
131213#Source of report of H54 (Visual impairment including blindness (binocular or monocular))	European	UR	Chapter VII Diseases of the eye and adnexa	0.083	12.9274	414345	3969	1	0.000251953	410376	8	1.94943e-05	1.6164	103.387
Union#Block B35-B49#B35-B49 Mycoses	South Asian	UR	Chapter I Certain infectious and parasitic diseases	0.0575	33.4731	6414	187	1	0.00534759	6227	1	0.000160591	2.0856	537.235
Union#Block F00-F09#F00-F09 Organic including symptomatic mental disorders	South Asian	UR	Chapter V Mental and behavioural disorders	0.0484		5161	250	1	0.004	4911	0	0
131587#Source of report of K22 (Other diseases of oesophagus)	South Asian	UR	Chapter XI Diseases of the digestive system	0.0502		8961	450	1	0.00222222	8511	0	0
41202#R55#Syncope and collapse	South Asian	UR	Chapter XVIII Symptoms signs and abnormal clinical and laboratory findings not elsewhere classified	0.0615		5138	316	1	0.00316456	4822	0	0
20002#1625#cellulitis	European	UR	Chapter XII Diseases of the skin and subcutaneous tissue	0.0068	168.02	331961	283	1	0.00353357	331678	7	2.11048e-05	20.6044	1370.13
41202#E876#Hypokalaemia	European	UR	Chapter IV Endocrine nutritional and metabolic diseases	0.0114	99.7468	395771	567	1	0.00176367	395204	7	1.77124e-05	12.252	812.069
131137#Source of report of H04 (Disorders of lacrimal system)	African	UR	Chapter VII Diseases of the eye and adnexa	0.0446		6956	310	1	0.00322581	6646	0	0
41202#M213#Wrist or foot drop (acquired)	European	UR	Chapter XIII Diseases of the musculoskeletal system and connective tissue	0.0024	532.11	255538	121	1	0.00826446	255417	4	1.56607e-05	59.0396	4795.79
20002#1532#disc problem	South Asian	UR	Chapter XIII Diseases of the musculoskeletal system and connective tissue	0.0187		8310	155	1	0.00645161	8155	0	0
131245#Source of report of H73 (Other disorders of tympanic membrane)	European	UR	Chapter VIII Diseases of the ear and mastoid process	0.0159	69.4376	459449	735	1	0.00136054	458714	9	1.96201e-05	8.7858	548.792
4792#Cochlear implant	European	UR	Chapter VIII Diseases of the ear and mastoid process	0.0058	215.065	116275	136	1	0.00735294	116139	4	3.44415e-05	23.8815	1936.77
41202#K59#Other functional intestinal disorders	South Asian	UR	Chapter XI Diseases of the digestive system	0.0724	26.2217	5773	213	1	0.00469484	5560	1	0.000179856	1.6345	420.665
41202#R101#Pain localized to upper abdomen	European	UR	Chapter XVIII Symptoms signs and abnormal clinical and laboratory findings not elsewhere classified	0.0247	12.0457	259299	13600	2	0.000147059	245699	3	1.22101e-05	2.0125	72.0974
41202#Block D70-D77#D70-D77 Other diseases of blood and blood-forming organs	European	UR	Chapter III Diseases of the blood and blood-forming organs and certain disorders involving the immune mechanism	0.066	16.2172	419273	2854	1	0.000350385	416419	9	2.16128e-05	2.0539	128.05
Union#M542#Cervicalgia	South Asian	UR	Chapter XIII Diseases of the musculoskeletal system and connective tissue	0.0671		2431	163	1	0.00613497	2268	0	0
Union#R06#Abnormalities of breathing	South Asian	UR	Chapter XVIII Symptoms signs and abnormal clinical and laboratory findings not elsewhere classified	0.0818		2219	635	2	0.00314961	1584	0	0
41202#R619#Hyperhidrosis unspecified	European	UR	Chapter XVIII Symptoms signs and abnormal clinical and laboratory findings not elsewhere classified	0.0038	317.359	284221	180	1	0.00555556	284041	5	1.76031e-05	36.8909	2730.12
Union#D13#Benign neoplasm of other and ill-defined parts of digestive system	European	UR	Chapter II Neoplasms	0.0434	28.0823	246723	2178	1	0.000459137	244545	4	1.63569e-05	3.1374	251.362
41202#R100#Acute abdomen	European	UR	Chapter XVIII Symptoms signs and abnormal clinical and laboratory findings not elsewhere classified	0.0086	139.233	284450	409	1	0.00244499	284041	5	1.76031e-05	16.2304	1194.42
Union#Z874#Personal history of diseases of the genitourinary system	European	UR	Chapter XXI Factors influencing health status and contact with health services	0.0589	8.3813	165734	17668	2	0.000113199	148066	2	1.35075e-05	1.1805	59.5053
41202#M796#Pain in limb	South Asian	UR	Chapter XIII Diseases of the musculoskeletal system and connective tissue	0.0837	22.4825	6037	258	1	0.00387597	5779	1	0.00017304	1.4022	360.471
130709#Source of report of E11 (Type 2 diabetes mellitus)	European	UR	Chapter IV Endocrine nutritional and metabolic diseases	0.072	3.9206	348717	39444	3	7.60572e-05	309273	6	1.94003e-05	0.9805	15.6774
41202#L024#Cutaneous abscess furuncle and carbuncle of limb	European	UR	Chapter XII Diseases of the skin and subcutaneous tissue	0.0332	33.7741	334531	1410	1	0.00070922	333121	7	2.10134e-05	4.1525	274.699
131639#Source of report of K58 (Irritable bowel syndrome)	European	UR	Chapter XI Diseases of the digestive system	0.05	9.2454	341821	33365	2	5.99431e-05	308456	2	6.48391e-06	1.3022	65.6382
Union#Block M20-M25#M20-M25 Other joint disorders	European	UR	Chapter XIII Diseases of the musculoskeletal system and connective tissue	0.0116	11.4432	204520	62193	5	8.03949e-05	142327	1	7.02607e-06	1.3368	97.9531
131685#Source of report of K86 (Other diseases of pancreas)	European	UR	Chapter XI Diseases of the digestive system	0.0848	12.4926	405308	3574	1	0.000279799	401734	9	2.24029e-05	1.5823	98.6345
Union#R101#Pain localized to upper abdomen	European	UR	Chapter XVIII Symptoms signs and abnormal clinical and laboratory findings not elsewhere classified	0.0882	8.9279	101731	18620	2	0.000107411	83111	1	1.20321e-05	0.8095	98.4684
41202#Block M50-M54#M50-M54 Other dorsopathies	European	UR	Chapter XIII Diseases of the musculoskeletal system and connective tissue	0.0735	5.9278	316113	24591	2	8.13306e-05	291522	4	1.37211e-05	1.0857	32.3662
Union#K257#Gastric ulcer Chronic without haemorrhage or perforation	European	UR	Chapter XI Diseases of the digestive system	0.02	59.3249	143461	483	1	0.00207039	142978	5	3.49704e-05	6.9178	508.753
Union#C85#Other and unspecified types of non-Hodgkin lymphoma	European	UR	Chapter II Neoplasms	0.0533	22.7103	243201	2649	1	0.000377501	240552	4	1.66284e-05	2.5374	203.263
Union#Block H40-H42#H40-H42 Glaucoma	African	UR	Chapter VII Diseases of the eye and adnexa	0.0977		4993	488	1	0.00204918	4505	0	0
Union#M228#Other disorders of patella	European	UR	Chapter XIII Diseases of the musculoskeletal system and connective tissue	0.0036	555.275	157984	285	1	0.00350877	157699	1	6.34119e-06	34.6453	8899.63
41202#I201#Angina pectoris with documented spasm	European	UR	Chapter IX Diseases of the circulatory system	0.0019	811.887	295712	183	1	0.00546448	295529	2	6.76753e-06	73.2931	8993.49
Union#Block E50-E64#E50-E64 Other nutritional deficiencies	African	UR	Chapter IV Endocrine nutritional and metabolic diseases	0.0808		3983	322	1	0.00310559	3661	0	0
Union#M161#Other primary coxarthrosis	European	UR	Chapter XIII Diseases of the musculoskeletal system and connective tissue	0.0719	26.3102	142971	5236	1	0.000190985	137735	1	7.26032e-06	1.6454	420.714
Union#J90#Pleural effusion not elsewhere classified	European	UR	Chapter X Diseases of the respiratory system	0.0113	10.3049	188289	16658	3	0.000180094	171631	3	1.74794e-05	2.0797	51.0615
Union#M7966#Pain in limb Lower leg	European	UR	Chapter XIII Diseases of the musculoskeletal system and connective tissue	0.0407		148268	6038	1	0.000165618	142230	0	0
131883#Source of report of M22 (Disorders of patella)	European	UR	Chapter XIII Diseases of the musculoskeletal system and connective tissue	0.068	15.7338	441084	3094	1	0.000323206	437990	9	2.05484e-05	1.9927	124.23
Union#R61#Hyperhidrosis	European	UR	Chapter XVIII Symptoms signs and abnormal clinical and laboratory findings not elsewhere classified	0.0453	42.6657	57466	1317	1	0.000759301	56149	1	1.78098e-05	2.6671	682.52
40006#C541#Malignant neoplasm: Endometrium	European	UR	Chapter II Neoplasms	0.0369	39.6272	188360	2348	1	0.000425894	186012	2	1.0752e-05	3.5919	437.187
40011#9715#Anaplastic large cell lymphoma| ALK negative	European	UR	Chapter II Neoplasms	0.0051	217.25	402998	207	1	0.00483092	402791	9	2.23441e-05	27.3993	1722.59
Union#M257#Osteophyte	European	UR	Chapter XIII Diseases of the musculoskeletal system and connective tissue	0.0842	22.241	148396	6386	1	0.000156593	142010	1	7.04176e-06	1.3909	355.637
Union#K66#Other disorders of peritoneum	European	UR	Chapter XI Diseases of the digestive system	0.0501	7.088	166090	8874	2	0.000225378	157216	5	3.18034e-05	1.3749	36.5394
Union#E785#Hyperlipidaemia unspecified	European	UR	Chapter IV Endocrine nutritional and metabolic diseases	0.0042	15.0338	199675	12456	3	0.000240848	187219	3	1.6024e-05	3.0339	74.4954
41202#R06#Abnormalities of breathing	South Asian	UR	Chapter XVIII Symptoms signs and abnormal clinical and laboratory findings not elsewhere classified	0.048		5853	281	1	0.00355872	5572	0	0
40006#C85#Other and unspecified types of non-Hodgkin lymphoma	European	UR	Chapter II Neoplasms	0.0187	60.5407	316048	745	1	0.00134228	315303	7	2.22009e-05	7.4391	492.689
Union#K810#Acute cholecystitis	European	UR	Chapter XI Diseases of the digestive system	0.0704	16.3551	138489	1674	1	0.000597372	136815	5	3.65457e-05	1.9097	140.071
132567#Source of report of Q78 (Other osteochondrodysplasias)	European	UR	Chapter XVII Congenital malformations deformations and chromosomal abnormalities	0.004	283.859	381707	193	1	0.00518135	381514	7	1.8348e-05	34.7569	2318.27
131379#Source of report of I69 (Sequelae of cerebrovascular disease)	European	UR	Chapter IX Diseases of the circulatory system	0.0844	12.6986	359275	3503	1	0.00028547	355772	8	2.24863e-05	1.5878	101.56
41202#D70#Agranulocytosis	European	UR	Chapter III Diseases of the blood and blood-forming organs and certain disorders involving the immune mechanism	0.04	27.939	367206	1869	1	0.000535045	365337	7	1.91604e-05	3.4356	227.203
41202#K759#Inflammatory liver disease unspecified	European	UR	Chapter XI Diseases of the digestive system	0.0045	258.07	254112	165	1	0.00606061	253947	6	2.3627e-05	30.897	2155.55
20002#1278#cataract	South Asian	UR	Chapter VII Diseases of the eye and adnexa	0.0792	23.8047	8386	339	1	0.00294985	8047	1	0.00012427	1.4857	381.411
Union#E11#Type 2 diabetes mellitus	European	UR	Chapter IV Endocrine nutritional and metabolic diseases	0.0704	4.7214	225663	39444	3	7.60572e-05	186219	3	1.61101e-05	0.9529	23.3938
41202#K75#Other inflammatory liver diseases	European	UR	Chapter XI Diseases of the digestive system	0.0223	51.614	254768	821	1	0.00121803	253947	6	2.3627e-05	6.2068	429.209
41202#Block I60-I69#I60-I69 Cerebrovascular diseases	African	UR	Chapter IX Diseases of the circulatory system	0.0446		5936	265	1	0.00377358	5671	0	0
Union#M75#Shoulder lesions	European	UR	Chapter XIII Diseases of the musculoskeletal system and connective tissue	0.0832	9.2783	180716	32048	2	6.24064e-05	148668	1	6.7264e-06	0.8413	102.331
Union#Z992#Dependence on renal dialysis	European	UR	Chapter XXI Factors influencing health status and contact with health services	0.0336	38.8705	111735	951	1	0.00105152	110784	3	2.70797e-05	4.0395	374.035
131355#Source of report of I50 (Heart failure)	European	UR	Chapter IX Diseases of the circulatory system	0.0763	5.3387	328199	19289	2	0.000103686	308910	6	1.94231e-05	1.0774	26.4534
41202#K25#Gastric ulcer	European	UR	Chapter XI Diseases of the digestive system	0.0073	19.6363	242999	4058	2	0.000492854	238941	6	2.51108e-05	3.962	97.3211
131063#Source of report of G50 (Disorders of trigeminal nerve)	European	UR	Chapter VI Diseases of the nervous system	0.0605	18.6066	351443	3121	1	0.00032041	348322	6	1.72254e-05	2.2393	154.602
Union#I080#Disorders of both mitral and aortic valves	European	UR	Chapter IX Diseases of the circulatory system	0.0622	20.5952	137002	2183	1	0.000458085	134819	3	2.22521e-05	2.1414	198.079
Union#M139#Arthritis unspecified	European	UR	Chapter XIII Diseases of the musculoskeletal system and connective tissue	0.0062		162255	29881	3	0.000100398	132374	0	0
6150#2#Angina	European	UR	Chapter IX Diseases of the circulatory system	0.04	8.0656	311225	14707	2	0.00013599	296518	5	1.68624e-05	1.5647	41.5771
41202#R11#Nausea and vomiting	European	UR	Chapter XVIII Symptoms signs and abnormal clinical and laboratory findings not elsewhere classified	0.0796	15.9067	244336	5016	1	0.000199362	239320	3	1.25355e-05	1.6543	152.953
41202#I490#Ventricular fibrillation and flutter	European	UR	Chapter IX Diseases of the circulatory system	0.0052	239.424	188868	198	1	0.00505051	188670	4	2.1201e-05	26.6407	2151.74
Union#K221#Ulcer of oesophagus	South Asian	UR	Chapter XI Diseases of the digestive system	0.0784	24.1783	3250	130	1	0.00769231	3120	1	0.000320513	1.5038	388.737
41202#M512#Other specified intervertebral disc displacement	European	UR	Chapter XIII Diseases of the musculoskeletal system and connective tissue	0.0412	29.5661	310927	2608	1	0.000383436	308319	4	1.29736e-05	3.3034	264.625
Union#K769#Liver disease unspecified	European	UR	Chapter XI Diseases of the digestive system	0.088	12.9287	136676	2083	1	0.000480077	134593	5	3.7149e-05	1.5097	110.715
Union#G50#Disorders of trigeminal nerve	European	UR	Chapter VI Diseases of the nervous system	0.0815	14.0282	221966	3121	1	0.00032041	218845	5	2.28472e-05	1.6384	120.113
41202#M17#Gonarthrosis [arthrosis of knee]	European	UR	Chapter XIII Diseases of the musculoskeletal system and connective tissue	0.0689	6.1673	346959	26021	2	7.6861e-05	320938	4	1.24635e-05	1.1295	33.6737
Union#M16#Coxarthrosis [arthrosis of hip]	European	UR	Chapter XIII Diseases of the musculoskeletal system and connective tissue	0.0735	10.0547	165405	27444	2	7.28757e-05	137961	1	7.24843e-06	0.9117	110.894
41202#K76#Other diseases of liver	European	UR	Chapter XI Diseases of the digestive system	0.044	25.8731	226397	1450	1	0.000689655	224947	6	2.66729e-05	3.1128	215.051
Union#K660#Peritoneal adhesions	European	UR	Chapter XI Diseases of the digestive system	0.0433	7.7046	165786	8184	2	0.000244379	157602	5	3.17255e-05	1.4945	39.7185
Union#M8589#Other specified disorders of bone density and structure Site unspecified	European	UR	Chapter XIII Diseases of the musculoskeletal system and connective tissue	0.0079		99797	786	1	0.00127226	99011	0	0
Union#M512#Other specified intervertebral disc displacement	European	UR	Chapter XIII Diseases of the musculoskeletal system and connective tissue	0.0676	28.0889	150857	5187	1	0.00019279	145670	1	6.86483e-06	1.7566	449.156
41202#M2550#Pain in joint Multiple sites	European	UR	Chapter XIII Diseases of the musculoskeletal system and connective tissue	0.0063	211.685	270963	427	1	0.00234192	270536	3	1.10891e-05	21.9747	2039.18
41202#D48#Neoplasm of uncertain or unknown behaviour of other and unspecified sites	European	UR	Chapter II Neoplasms	0.0249	46.2896	296584	1065	1	0.000938967	295519	6	2.03033e-05	5.5679	384.835
131991#Source of report of M94 (Other disorders of cartilage)	European	UR	Chapter XIII Diseases of the musculoskeletal system and connective tissue	0.0544	20.3593	381901	2662	1	0.000375657	379239	7	1.8458e-05	2.5039	165.54
Union#D485#Neoplasm of uncertain or unknown behaviour: Skin	European	UR	Chapter II Neoplasms	0.0108	110.313	223242	405	1	0.00246914	222837	5	2.24379e-05	12.8588	946.348
Union#C54#Malignant neoplasm of corpus uteri	European	UR	Chapter II Neoplasms	0.0388	50.0803	146296	2865	1	0.00034904	143431	1	6.97199e-06	3.1315	800.898
Union#E05#Thyrotoxicosis [hyperthyroidism]	African	UR	Chapter IV Endocrine nutritional and metabolic diseases	0.0638		3135	200	1	0.005	2935	0	0
20002#1294#back problem	South Asian	UR	Chapter XIII Diseases of the musculoskeletal system and connective tissue	0.0048		8760	605	2	0.00330579	8155	0	0
Union#M858#Other specified disorders of bone density and structure	European	UR	Chapter XIII Diseases of the musculoskeletal system and connective tissue	0.0533		106600	5677	1	0.000176149	100923	0	0
41202#M5412#Radiculopathy Cervical region	European	UR	Chapter XIII Diseases of the musculoskeletal system and connective tissue	0.0037	342.878	321173	235	1	0.00425532	320938	4	1.24635e-05	38.1789	3079.33
Union#E059#Thyrotoxicosis unspecified	African	UR	Chapter IV Endocrine nutritional and metabolic diseases	0.0281		3166	89	1	0.011236	3077	0	0
41202#K590#Constipation	South Asian	UR	Chapter XI Diseases of the digestive system	0.0705	26.9854	5767	207	1	0.00483092	5560	1	0.000179856	1.6819	432.959
Union#M513#Other specified intervertebral disc degeneration	European	UR	Chapter XIII Diseases of the musculoskeletal system and connective tissue	0.0471		143569	6764	1	0.000147842	136805	0	0
41202#M7986#Other specified soft tissue disorders Lower leg	European	UR	Chapter XIII Diseases of the musculoskeletal system and connective tissue	0.0689	17.3778	325556	4618	1	0.000216544	320938	4	1.24635e-05	1.9419	155.514
Union#Block K65-K67#K65-K67 Diseases of peritoneum	European	UR	Chapter XI Diseases of the digestive system	0.0585	6.471	175596	10224	2	0.000195618	165372	5	3.02349e-05	1.2553	33.3584
Union#L43#Lichen planus	European	UR	Chapter XII Diseases of the skin and subcutaneous tissue	0.0681	16.9304	212166	2478	1	0.000403551	209688	5	2.3845e-05	1.9772	144.973
Union#E835#Disorders of calcium metabolism	African	UR	Chapter IV Endocrine nutritional and metabolic diseases	0.0247		4704	116	1	0.00862069	4588	0	0
20002#1537#joint pain	European	UR	Chapter XIII Diseases of the musculoskeletal system and connective tissue	0.0371	29.6829	362473	1521	1	0.000657462	360952	8	2.21636e-05	3.7101	237.478
20002#1537#joint pain	South Asian	UR	Chapter XIII Diseases of the musculoskeletal system and connective tissue	0.0172		5631	97	1	0.0103093	5534	0	0
42007#Source of stroke report	African	UR	Chapter IX Diseases of the circulatory system	0.0418		7607	318	1	0.00314465	7289	0	0
41202#R42#Dizziness and giddiness	African	UR	Chapter XVIII Symptoms signs and abnormal clinical and laboratory findings not elsewhere classified	0.0219		5215	114	1	0.00877193	5101	0	0
42009#Source of ischaemic stroke report	African	UR	Chapter IX Diseases of the circulatory system	0.0288		6881	198	1	0.00505051	6683	0	0
41202#M228#Other disorders of patella	European	UR	Chapter XIII Diseases of the musculoskeletal system and connective tissue	0.0019	657.652	321061	123	1	0.00813008	320938	4	1.24635e-05	72.9776	5926.55
120007#Ever had diabetes (Type I or Type II)	European	UR	Chapter IV Endocrine nutritional and metabolic diseases	0.0869		113133	9827	1	0.00010176	103306	0	0
Union#M2576#Osteophyte Lower leg	European	UR	Chapter XIII Diseases of the musculoskeletal system and connective tissue	0.0213	92.4373	159406	1707	1	0.000585823	157699	1	6.34119e-06	5.7792	1478.52
20002#1467#other joint disorder	South Asian	UR	Chapter XIII Diseases of the musculoskeletal system and connective tissue	0.0222		6388	142	1	0.00704225	6246	0	0
41202#Chapter XIII#Chapter XIII Diseases of the musculoskeletal system and connective tissue	European	UR	Chapter XIII Diseases of the musculoskeletal system and connective tissue	0.0315	4.379	441772	138511	6	4.33179e-05	303261	3	9.89247e-06	1.0951	17.5099
Union#M539#Dorsopathy unspecified	South Asian	UR	Chapter XIII Diseases of the musculoskeletal system and connective tissue	0.0338		3297	607	2	0.00329489	2690	0	0
41202#R001#Bradycardia unspecified	European	UR	Chapter XVIII Symptoms signs and abnormal clinical and laboratory findings not elsewhere classified	0.0432	27.0613	194243	1426	1	0.000701262	192817	5	2.59313e-05	3.1595	231.785
20002#1074#angina	European	UR	Chapter IX Diseases of the circulatory system	0.0429	8.8043	208073	14648	2	0.000136537	193425	3	1.55099e-05	1.471	52.6964
Union#H409#Glaucoma unspecified	African	UR	Chapter VII Diseases of the eye and adnexa	0.0602		5315	320	1	0.003125	4995	0	0
41202#M478#Other spondylosis	European	UR	Chapter XIII Diseases of the musculoskeletal system and connective tissue	0.0311	47.1935	272905	2862	1	0.000349406	270043	2	7.40623e-06	4.2779	520.629
Union#M7969#Pain in limb Site unspecified	European	UR	Chapter XIII Diseases of the musculoskeletal system and connective tissue	0.0009418	22.9123	185595	33250	5	0.000150376	152345	1	6.56405e-06	2.6767	196.13
41202#M161#Other primary coxarthrosis	European	UR	Chapter XIII Diseases of the musculoskeletal system and connective tissue	0.0834	14.2296	292087	5044	1	0.000198255	287043	4	1.39352e-05	1.5901	127.338
131367#Source of report of I63 (Cerebral infarction)	African	UR	Chapter IX Diseases of the circulatory system	0.0277		6898	191	1	0.0052356	6707	0	0
Union#M51#Other intervertebral disc disorders	European	UR	Chapter XIII Diseases of the musculoskeletal system and connective tissue	0.0612	11.2828	178105	26819	2	7.4574e-05	151286	1	6.61e-06	1.023	124.439
131231#Source of report of H66 (Suppurative and unspecified otitis media)	South Asian	UR	Chapter VIII Diseases of the ear and mastoid process	0.0447	43.4053	10082	228	1	0.00438596	9854	1	0.000101482	2.7064	696.147
Union#Z83#Family history of other specific disorders	African	UR	Chapter XXI Factors influencing health status and contact with health services	0.0841		2390	201	1	0.00497512	2189	0	0
Union#Z83#Family history of other specific disorders	European	UR	Chapter XXI Factors influencing health status and contact with health services	0.091	20.474	140141	6527	1	0.00015321	133614	1	7.48425e-06	1.2804	327.381
Union#M7965#Pain in limb Pelvic region and thigh	South Asian	UR	Chapter XIII Diseases of the musculoskeletal system and connective tissue	0.0204		2153	44	1	0.0227273	2109	0	0
41202#G459#Transient cerebral ischaemic attack unspecified	European	UR	Chapter VI Diseases of the nervous system	0.071	15.759	344097	3602	1	0.000277624	340495	6	1.76214e-05	1.8967	130.936
131865#Source of report of M13 (Other arthritis)	European	UR	Chapter XIII Diseases of the musculoskeletal system and connective tissue	0.0144	5.7825	406065	41979	4	9.52857e-05	364086	6	1.64796e-05	1.6317	20.4923
Union#H66#Suppurative and unspecified otitis media	South Asian	UR	Chapter VIII Diseases of the ear and mastoid process	0.0908	20.6035	4906	228	1	0.00438596	4678	1	0.000213767	1.2845	330.471
41202#R103#Pain localized to other parts of lower abdomen	European	UR	Chapter XVIII Symptoms signs and abnormal clinical and laboratory findings not elsewhere classified	0.0121	17.8178	247105	8914	2	0.000224366	238191	3	1.25949e-05	2.9768	106.65
Union#R52#Pain not elsewhere classified	European	UR	Chapter XVIII Symptoms signs and abnormal clinical and laboratory findings not elsewhere classified	0.0694	27.3285	79775	2817	1	0.000354988	76958	1	1.29941e-05	1.7088	437.048
Union#H268#Other specified cataract	African	UR	Chapter VII Diseases of the eye and adnexa	0.0528		4565	241	1	0.00414938	4324	0	0
Union#Chapter XIII#Chapter XIII Diseases of the musculoskeletal system and connective tissue	European	UR	Chapter XIII Diseases of the musculoskeletal system and connective tissue	0.0876	6.0933	338357	192070	8	4.16515e-05	146287	1	6.83588e-06	0.7621	48.7201
4728#Leg pain on walking	European	UR	Chapter IX Diseases of the circulatory system	0.0159	5.8939	149471	32953	5	0.000151731	116518	3	2.57471e-05	1.4084	24.6641
41202#M16#Coxarthrosis [arthrosis of hip]	European	UR	Chapter XIII Diseases of the musculoskeletal system and connective tissue	0.0441	8.6686	307284	21946	2	9.11328e-05	285338	3	1.05138e-05	1.4484	51.8827
41202#C83#Non-follicular lymphoma	European	UR	Chapter II Neoplasms	0.053	20.9423	257120	1743	1	0.000573723	255377	7	2.74105e-05	2.5752	170.311
Union#B37#Candidiasis	South Asian	UR	Chapter I Certain infectious and parasitic diseases	0.0723	26.27	6465	238	1	0.00420168	6227	1	0.000160591	1.6381	421.29
Union#Q78#Other osteochondrodysplasias	European	UR	Chapter XVII Congenital malformations deformations and chromosomal abnormalities	0.0021	637.507	367400	193	1	0.00518135	367207	3	8.16978e-06	66.0184	6156.09
41202#M224#Chondromalacia patellae	European	UR	Chapter XIII Diseases of the musculoskeletal system and connective tissue	0.0035	355.015	321165	227	1	0.00440529	320938	4	1.24635e-05	39.5251	3188.75
Union#L40#Psoriasis	European	UR	Chapter XII Diseases of the skin and subcutaneous tissue	0.0557	6.6584	261787	14837	2	0.000134798	246950	5	2.0247e-05	1.2917	34.3233
40006#Block C51-C58#C51-C58 Malignant neoplasms of female genital organs	European	UR	Chapter II Neoplasms	0.0775	18.3617	191072	5066	1	0.000197394	186006	2	1.07523e-05	1.6646	202.538
Union#Block M50-M54#M50-M54 Other dorsopathies	European	UR	Chapter XIII Diseases of the musculoskeletal system and connective tissue	0.0384	10.2734	184668	41740	3	7.18735e-05	142928	1	6.99653e-06	1.0686	98.7704
Union#M541#Radiculopathy	European	UR	Chapter XIII Diseases of the musculoskeletal system and connective tissue	0.0302	64.8503	140724	2138	1	0.000467727	138586	1	7.21574e-06	4.0548	1037.19
Union#Block M45-M49#M45-M49 Spondylopathies	European	UR	Chapter XIII Diseases of the musculoskeletal system and connective tissue	0.0803	9.4909	174331	30344	2	6.59109e-05	143987	1	6.94507e-06	0.8605	104.675
41202#I10#Essential (primary) hypertension	European	UR	Chapter IX Diseases of the circulatory system	0.0474	24.6397	334224	2692	1	0.000371471	331532	5	1.50815e-05	2.8776	210.981
Union#I951#Orthostatic hypotension	South Asian	UR	Chapter IX Diseases of the circulatory system	0.0957	19.5033	3098	152	1	0.00657895	2946	1	0.000339443	1.214	313.332
Union#M479#Spondylosis unspecified	European	UR	Chapter XIII Diseases of the musculoskeletal system and connective tissue	0.0606		142218	8624	1	0.000115955	133594	0	0
Union#I635#Cerebral infarction due to unspecified occlusion or stenosis of cerebral arteries	African	UR	Chapter IX Diseases of the circulatory system	0.018		3506	63	1	0.015873	3443	0	0
20001#1003#skin cancer	European	UR	Chapter II Neoplasms	0.0248	9.9125	388428	10884	2	0.000183756	377544	7	1.85409e-05	2.0589	47.7227
131583#Source of report of K20 (Oesophagitis)	South Asian	UR	Chapter XI Diseases of the digestive system	0.0433		8895	385	1	0.0025974	8510	0	0
41202#M255#Pain in joint	European	URmtr	Chapter XIII Diseases of the musculoskeletal system and connective tissue	0.0365		297403	10861	1	9.20726e-05	286542	0	0
Union#F01#Vascular dementia	European	URmtr	Chapter V Mental and behavioural disorders	0.0092		217989	2009	1	0.00049776	215980	0	0
Union#M47#Spondylosis	European	URmtr	Chapter XIII Diseases of the musculoskeletal system and connective tissue	0.0398		172738	34472	2	5.80181e-05	138266	0	0
41202#M21#Other acquired deformities of limbs	European	URmtr	Chapter XIII Diseases of the musculoskeletal system and connective tissue	0.0043		282063	1210	1	0.000826446	280853	0	0
130839#Source of report of F01 (Vascular dementia)	European	URmtr	Chapter V Mental and behavioural disorders	0.0221	59.648	360612	2005	1	0.000498753	358607	3	8.3657e-06	6.2017	573.696
41202#R060#Dyspnoea	South Asian	URmtr	Chapter XVIII Symptoms signs and abnormal clinical and laboratory findings not elsewhere classified	0.0335		5765	193	1	0.00518135	5572	0	0
131925#Source of report of M51 (Other intervertebral disc disorders)	South Asian	URmtr	Chapter XIII Diseases of the musculoskeletal system and connective tissue	0.0593		10082	598	1	0.00167224	9484	0	0
41202#N200#Calculus of kidney	European	URmtr	Chapter XIV Diseases of the genitourinary system	0.045	32.3118	261119	3980	1	0.000251256	257139	2	7.77789e-06	2.9292	356.429
130701#Source of report of E05 (Thyrotoxicosis [hyperthyroidism])	African	URmtr	Chapter IV Endocrine nutritional and metabolic diseases	0.0342		5844	200	1	0.005	5644	0	0
Union#M2550#Pain in joint Multiple sites	European	URmtr	Chapter XIII Diseases of the musculoskeletal system and connective tissue	0.0085		133017	1124	1	0.00088968	131893	0	0
41202#K257#Gastric ulcer Chronic without haemorrhage or perforation	European	URmtr	Chapter XI Diseases of the digestive system	0.0045	294.941	254235	288	1	0.00347222	253947	3	1.18135e-05	30.5879	2843.94
41202#M541#Radiculopathy	European	URmtr	Chapter XIII Diseases of the musculoskeletal system and connective tissue	0.0052		288718	1491	1	0.000670691	287227	0	0
41202#N20#Calculus of kidney and ureter	European	URmtr	Chapter XIV Diseases of the genitourinary system	0.0761	18.6956	252425	6576	1	0.000152068	245849	2	8.13507e-06	1.695	206.214
Union#K86#Other diseases of pancreas	European	URmtr	Chapter XI Diseases of the digestive system	0.0838	16.8917	148493	4270	1	0.000234192	144223	2	1.38674e-05	1.5313	186.329
Union#M5412#Radiculopathy Cervical region	European	URmtr	Chapter XIII Diseases of the musculoskeletal system and connective tissue	0.0023		158058	359	1	0.00278552	157699	0	0
Union#I64#Stroke not specified as haemorrhage or infarction	African	URmtr	Chapter IX Diseases of the circulatory system	0.0906		3786	343	1	0.00291545	3443	0	0
Union#C541#Malignant neoplasm: Endometrium	European	URmtr	Chapter II Neoplasms	0.0187		146165	2731	1	0.000366166	143434	0	0
41202#M22#Disorders of patella	European	URmtr	Chapter XIII Diseases of the musculoskeletal system and connective tissue	0.002		286180	571	1	0.00175131	285609	0	0
Union#Block H00-H06#H00-H06 Disorders of eyelid lacrimal system and orbit	African	URmtr	Chapter VII Diseases of the eye and adnexa	0.0674		4745	320	1	0.003125	4425	0	0
Union#B05#Measles	European	URmtr	Chapter I Certain infectious and parasitic diseases	0.0958	19.3723	295848	14523	1	6.88563e-05	281325	1	3.55461e-06	1.2116	309.745
41202#M47#Spondylosis	European	URmtr	Chapter XIII Diseases of the musculoskeletal system and connective tissue	0.0167		285149	4776	1	0.00020938	280373	0	0
41202#Block M20-M25#M20-M25 Other joint disorders	European	URmtr	Chapter XIII Diseases of the musculoskeletal system and connective tissue	0.0025		333947	45277	3	6.62588e-05	288670	0	0
20002#1451#hereditary|genetic haematological disorder	African	URmtr	Chapter III Diseases of the blood and blood-forming organs and certain disorders involving the immune mechanism	0.0098		7821	77	1	0.012987	7744	0	0
41202#M545#Low back pain	European	URmtr	Chapter XIII Diseases of the musculoskeletal system and connective tissue	0.0343		293437	10065	1	9.93542e-05	283372	0	0
131917#Source of report of M47 (Spondylosis)	European	URmtr	Chapter XIII Diseases of the musculoskeletal system and connective tissue	0.0362	11.1672	418909	34431	2	5.80872e-05	384478	2	5.20186e-06	1.5729	79.2822
Union#I63#Cerebral infarction	African	URmtr	Chapter IX Diseases of the circulatory system	0.0716		2973	213	1	0.00469484	2760	0	0
Union#M750#Adhesive capsulitis of shoulder	European	URmtr	Chapter XIII Diseases of the musculoskeletal system and connective tissue	0.0198		133329	2639	1	0.000378931	130690	0	0
131749#Source of report of L43 (Lichen planus)	European	URmtr	Chapter XII Diseases of the skin and subcutaneous tissue	0.0137	144.108	359435	2478	1	0.000403551	356957	1	2.80146e-06	9.0108	2304.7
Union#K85#Acute pancreatitis	European	URmtr	Chapter XI Diseases of the digestive system	0.0884	15.9657	153167	4652	1	0.000214961	148515	2	1.34667e-05	1.4474	176.112
Union#Block G80-G83#G80-G83 Cerebral palsy and other paralytic syndromes	European	URmtr	Chapter VI Diseases of the nervous system	0.0868	14.5232	260291	5841	1	0.000171204	254450	3	1.17901e-05	1.5104	139.646
41202#C541#Malignant neoplasm: Endometrium	European	URmtr	Chapter II Neoplasms	0.013		174100	2262	1	0.000442087	171838	0	0
Union#M22#Disorders of patella	European	URmtr	Chapter XIII Diseases of the musculoskeletal system and connective tissue	0.0208		148691	3094	1	0.000323206	145597	0	0
41202#M25#Other joint disorders not elsewhere classified	European	URmtr	Chapter XIII Diseases of the musculoskeletal system and connective tissue	0.0478		309161	14792	1	6.76041e-05	294369	0	0
131575#Source of report of K11 (Diseases of salivary glands)	European	URmtr	Chapter XI Diseases of the digestive system	0.0313	41.737	434675	3445	1	0.000290276	431230	3	6.95684e-06	4.3402	401.357
20002#1081#stroke	European	URmtr	Chapter IX Diseases of the circulatory system	0.084	16.8547	228981	6598	1	0.000151561	222383	2	8.99349e-06	1.5281	185.909
Union#H041#Other disorders of lacrimal gland	African	URmtr	Chapter VII Diseases of the eye and adnexa	0.0211		3703	78	1	0.0128205	3625	0	0
40006#C54#Malignant neoplasm of corpus uteri	European	URmtr	Chapter II Neoplasms	0.013		188451	2442	1	0.0004095	186009	0	0
Union#H73#Other disorders of tympanic membrane	European	URmtr	Chapter VIII Diseases of the ear and mastoid process	0.0124	119.971	176855	735	1	0.00136054	176120	2	1.13559e-05	10.8662	1324.58
Union#H04#Disorders of lacrimal system	African	URmtr	Chapter VII Diseases of the eye and adnexa	0.0732		4233	310	1	0.00322581	3923	0	0
Union#H04#Disorders of lacrimal system	European	URmtr	Chapter VII Diseases of the eye and adnexa	0.0634		231625	14683	1	6.8106e-05	216942	0	0
Union#I694#Sequelae of stroke not specified as haemorrhage or infarction	European	URmtr	Chapter IX Diseases of the circulatory system	0.0562	25.7014	133473	2548	1	0.000392465	130925	2	1.52759e-05	2.3297	283.544
41202#M54#Dorsalgia	European	URmtr	Chapter XIII Diseases of the musculoskeletal system and connective tissue	0.0563		300462	16923	1	5.90912e-05	283539	0	0
Union#I678#Other specified cerebrovascular diseases	African	URmtr	Chapter IX Diseases of the circulatory system	0.0526		3634	191	1	0.0052356	3443	0	0
131103#Source of report of G81 (Hemiplegia)	European	URmtr	Chapter VI Diseases of the nervous system	0.0478	27.049	371801	4527	1	0.000220897	367274	3	8.16829e-06	2.813	260.096
Union#M519#Intervertebral disc disorder unspecified	South Asian	URmtr	Chapter XIII Diseases of the musculoskeletal system and connective tissue	0.0483		3351	162	1	0.00617284	3189	0	0
41202#Block H40-H42#H40-H42 Glaucoma	African	URmtr	Chapter VII Diseases of the eye and adnexa	0.0281		5584	157	1	0.00636943	5427	0	0
130229#Source of report of B36 (Other superficial mycoses)	European	URmtr	Chapter I Certain infectious and parasitic diseases	0.0504	25.6188	402989	5177	1	0.000193162	397812	3	7.54125e-06	2.6643	246.338
41202#I635#Cerebral infarction due to unspecified occlusion or stenosis of cerebral arteries	African	URmtr	Chapter IX Diseases of the circulatory system	0.0083		7082	59	1	0.0169492	7023	0	0
Union#M224#Chondromalacia patellae	European	URmtr	Chapter XIII Diseases of the musculoskeletal system and connective tissue	0.0036		158262	563	1	0.0017762	157699	0	0
Union#B36#Other superficial mycoses	European	URmtr	Chapter I Certain infectious and parasitic diseases	0.0393	49.3584	260657	5177	1	0.000193162	255480	1	3.9142e-06	3.0867	789.265
41202#Block R25-R29#R25-R29 Symptoms and signs involving the nervous and musculoskeletal systems	European	URmtr	Chapter XVIII Symptoms signs and abnormal clinical and laboratory findings not elsewhere classified	0.0708	20.1678	260955	6314	1	0.000158378	254641	2	7.85419e-06	1.8284	222.454
42023#Source of vascular dementia report	European	URmtr	Chapter VI Diseases of the nervous system	0.0179	73.8749	358207	1610	1	0.000621118	356597	3	8.41286e-06	7.6801	710.604
41202#Block M45-M49#M45-M49 Spondylopathies	European	URmtr	Chapter XIII Diseases of the musculoskeletal system and connective tissue	0.0318		313960	9983	1	0.00010017	303977	0	0
41202#R296#Tendency to fall not elsewhere classified	European	URmtr	Chapter XVIII Symptoms signs and abnormal clinical and laboratory findings not elsewhere classified	0.0343	42.7616	250574	2897	1	0.000345185	247677	2	8.07503e-06	3.8762	471.736
Union#D759#Disease of blood and blood-forming organs unspecified	African	URmtr	Chapter III Diseases of the blood and blood-forming organs and certain disorders involving the immune mechanism	0.0172		4897	84	1	0.0119048	4813	0	0
20002#1476#sciatica	European	URmtr	Chapter XIII Diseases of the musculoskeletal system and connective tissue	0.0465	27.8639	365271	4319	1	0.000231535	360952	3	8.31135e-06	2.8977	267.935
Union#M213#Wrist or foot drop (acquired)	European	URmtr	Chapter XIII Diseases of the musculoskeletal system and connective tissue	0.0066		137911	908	1	0.00110132	137003	0	0
Union#G819#Hemiplegia unspecified	European	URmtr	Chapter VI Diseases of the nervous system	0.0654	19.5391	256359	4301	1	0.000232504	252058	3	1.1902e-05	2.032	187.886
130635#Source of report of D57 (Sickle-cell disorders)	African	URmtr	Chapter III Diseases of the blood and blood-forming organs and certain disorders involving the immune mechanism	0.0768		7370	566	1	0.00176678	6804	0	0
131881#Source of report of M21 (Other acquired deformities of limbs)	European	URmtr	Chapter XIII Diseases of the musculoskeletal system and connective tissue	0.0505	25.5804	447637	5759	1	0.000173641	441878	3	6.7892e-06	2.6604	245.964
20002#18#haematology	African	URmtr	Chapter III Diseases of the blood and blood-forming organs and certain disorders involving the immune mechanism	0.0534		5260	281	1	0.00355872	4979	0	0
131345#Source of report of I45 (Other conduction disorders)	European	URmtr	Chapter IX Diseases of the circulatory system	0.0999	12.5087	308174	8000	1	0.000125	300174	3	9.9942e-06	1.301	120.271
Union#E83#Disorders of mineral metabolism	African	URmtr	Chapter IV Endocrine nutritional and metabolic diseases	0.0447		4165	186	1	0.00537634	3979	0	0
130821#Source of report of E83 (Disorders of mineral metabolism)	African	URmtr	Chapter IV Endocrine nutritional and metabolic diseases	0.0214		8710	186	1	0.00537634	8524	0	0
Union#Block E10-E14#E10-E14 Diabetes mellitus	European	URmtr	Chapter IV Endocrine nutritional and metabolic diseases	0.0791	9.5873	226686	39128	2	5.11143e-05	187558	1	5.33168e-06	0.8693	105.738
131987#Source of report of M92 (Other juvenile osteochondrosis)	European	URmtr	Chapter XIII Diseases of the musculoskeletal system and connective tissue	0.0075	177.359	354501	666	1	0.0015015	353835	3	8.47853e-06	18.4246	1707.3
41202#H401#Primary open-angle glaucoma	African	URmtr	Chapter VII Diseases of the eye and adnexa	0.0172		5294	91	1	0.010989	5203	0	0
Union#F019#Vascular dementia unspecified	European	URmtr	Chapter V Mental and behavioural disorders	0.0087		217488	1889	1	0.000529381	215599	0	0
Union#I67#Other cerebrovascular diseases	African	URmtr	Chapter IX Diseases of the circulatory system	0.0737		3717	274	1	0.00364964	3443	0	0
41202#K85#Acute pancreatitis	European	URmtr	Chapter XI Diseases of the digestive system	0.0537	24.013	227301	3113	1	0.000321234	224188	3	1.33816e-05	2.497	230.923
Union#M2137#Wrist or foot drop (acquired) Ankle and foot	European	URmtr	Chapter XIII Diseases of the musculoskeletal system and connective tissue	0.0054		137162	736	1	0.0013587	136426	0	0
Union#E55#Vitamin D deficiency	African	URmtr	Chapter IV Endocrine nutritional and metabolic diseases	0.0741		4102	304	1	0.00328947	3798	0	0
Union#I69#Sequelae of cerebrovascular disease	European	URmtr	Chapter IX Diseases of the circulatory system	0.0757	18.8038	135207	3503	1	0.00028547	131704	2	1.51856e-05	1.7046	207.43
Union#E559#Vitamin D deficiency unspecified	African	URmtr	Chapter IV Endocrine nutritional and metabolic diseases	0.0673		3925	264	1	0.00378788	3661	0	0
120001#Ever had rheumatoid arthritis affecting one or more joints	European	URmtr	Chapter XIII Diseases of the musculoskeletal system and connective tissue	0.074		135132	9995	1	0.00010005	125137	0	0
41202#C54#Malignant neoplasm of corpus uteri	European	URmtr	Chapter II Neoplasms	0.0133		174151	2315	1	0.000431965	171836	0	0
Union#M92#Other juvenile osteochondrosis	European	URmtr	Chapter XIII Diseases of the musculoskeletal system and connective tissue	0.0052		127867	666	1	0.0015015	127201	0	0
Union#H251#Senile nuclear cataract	African	URmtr	Chapter VII Diseases of the eye and adnexa	0.0798		4935	394	1	0.00253807	4541	0	0
131683#Source of report of K85 (Acute pancreatitis)	European	URmtr	Chapter XI Diseases of the digestive system	0.0424	30.6015	429411	4628	1	0.000216076	424783	3	7.06243e-06	3.1825	294.256
41202#M750#Adhesive capsulitis of shoulder	European	URmtr	Chapter XIII Diseases of the musculoskeletal system and connective tissue	0.0072		262265	1901	1	0.000526039	260364	0	0
Union#R103#Pain localized to other parts of lower abdomen	European	URmtr	Chapter XVIII Symptoms signs and abnormal clinical and laboratory findings not elsewhere classified	0.0506	12.6802	92738	12636	2	0.000158278	80102	1	1.24841e-05	1.1497	139.857
Union#H401#Primary open-angle glaucoma	African	URmtr	Chapter VII Diseases of the eye and adnexa	0.0438		4244	186	1	0.00537634	4058	0	0
Union#E119#Type 2 diabetes mellitus Without complications	European	URmtr	Chapter IV Endocrine nutritional and metabolic diseases	0.0713	10.2461	222791	36387	2	5.49647e-05	186404	1	5.36469e-06	0.929	113.004
Union#M545#Low back pain	European	URmtr	Chapter XIII Diseases of the musculoskeletal system and connective tissue	0.0952		154867	14739	1	6.78472e-05	140128	0	0
41202#R29#Other symptoms and signs involving the nervous and musculoskeletal systems	European	URmtr	Chapter XVIII Symptoms signs and abnormal clinical and laboratory findings not elsewhere classified	0.0514	28.1584	258502	4511	1	0.00022168	253991	2	7.87429e-06	2.5527	310.607
41202#M2137#Wrist or foot drop (acquired) Ankle and foot	European	URmtr	Chapter XIII Diseases of the musculoskeletal system and connective tissue	0.0003868		237822	92	1	0.0108696	237730	0	0
Union#G81#Hemiplegia	European	URmtr	Chapter VI Diseases of the nervous system	0.0682	18.7223	258741	4527	1	0.000220897	254214	3	1.18011e-05	1.947	180.029
Union#E66#Obesity	European	URmtr	Chapter IV Endocrine nutritional and metabolic diseases	0.0747	9.9452	287237	48094	2	4.15852e-05	239143	1	4.1816e-06	0.9017	109.685
41202#Block C51-C58#C51-C58 Malignant neoplasms of female genital organs	European	URmtr	Chapter II Neoplasms	0.0262		176532	4621	1	0.000216403	171911	0	0
41202#I63#Cerebral infarction	African	URmtr	Chapter IX Diseases of the circulatory system	0.0299		5688	170	1	0.00588235	5518	0	0
Union#M21#Other acquired deformities of limbs	European	URmtr	Chapter XIII Diseases of the musculoskeletal system and connective tissue	0.0375		153519	5759	1	0.000173641	147760	0	0
41202#R10#Abdominal and pelvic pain	European	URmtr	Chapter XVIII Symptoms signs and abnormal clinical and laboratory findings not elsewhere classified	0.0493	12.8792	282768	38010	2	5.26177e-05	244758	1	4.08567e-06	1.1678	142.044
131375#Source of report of I67 (Other cerebrovascular diseases)	African	URmtr	Chapter IX Diseases of the circulatory system	0.0315		8710	274	1	0.00364964	8436	0	0
40011#8380#Endometrioid carcinoma	European	URmtr	Chapter II Neoplasms	0.0072		249336	1793	1	0.000557724	247543	0	0
Union#H54#Visual impairment including blindness (binocular or monocular)	European	URmtr	Chapter VII Diseases of the eye and adnexa	0.0583	22.0253	266161	3969	1	0.000251953	262192	3	1.1442e-05	2.2905	211.796
Union#Z835#Family history of eye and ear disorders	African	URmtr	Chapter XXI Factors influencing health status and contact with health services	0.0504		2380	120	1	0.00833333	2260	0	0
41202#H40#Glaucoma	African	URmtr	Chapter VII Diseases of the eye and adnexa	0.0281		5584	157	1	0.00636943	5427	0	0
131165#Source of report of H25 (Senile cataract)	African	URmtr	Chapter VII Diseases of the eye and adnexa	0.0712		8710	620	1	0.0016129	8090	0	0
131187#Source of report of H40 (Glaucoma)	African	URmtr	Chapter VII Diseases of the eye and adnexa	0.0776		7870	611	1	0.00163666	7259	0	0
131655#Source of report of K66 (Other disorders of peritoneum)	European	URmtr	Chapter XI Diseases of the digestive system	0.0805	15.7166	424733	8822	1	0.000113353	415911	3	7.21308e-06	1.6346	151.113
130775#Source of report of E55 (Vitamin D deficiency)	African	URmtr	Chapter IV Endocrine nutritional and metabolic diseases	0.0402		7564	304	1	0.00328947	7260	0	0
Union#M94#Other disorders of cartilage	European	URmtr	Chapter XIII Diseases of the musculoskeletal system and connective tissue	0.0207		128723	2662	1	0.000375657	126061	0	0
131955#Source of report of M75 (Shoulder lesions)	European	URmtr	Chapter XIII Diseases of the musculoskeletal system and connective tissue	0.0276	13.0543	450387	32048	2	6.24064e-05	418339	2	4.78081e-06	1.8387	92.6796
41202#Block R40-R46#R40-R46 Symptoms and signs involving cognition perception emotional state and behaviour	African	URmtr	Chapter XVIII Symptoms signs and abnormal clinical and laboratory findings not elsewhere classified	0.0426		4529	193	1	0.00518135	4336	0	0
20002#1312#prolapsed disc|slipped disc	South Asian	URmtr	Chapter XIII Diseases of the musculoskeletal system and connective tissue	0.0152		8281	126	1	0.00793651	8155	0	0
131129#Source of report of H00 (Hordeolum and chalazion)	European	URmtr	Chapter VII Diseases of the eye and adnexa	0.0982	12.7339	459449	11721	1	8.5317e-05	447728	3	6.7005e-06	1.3244	122.432
Union#Chapter V#Chapter V Mental and behavioural disorders	European	URmtr	Chapter V Mental and behavioural disorders	0.0569		330505	78843	2	2.53669e-05	251662	0	0
131213#Source of report of H54 (Visual impairment including blindness (binocular or monocular))	European	URmtr	Chapter VII Diseases of the eye and adnexa	0.0378	34.4735	414345	3969	1	0.000251953	410376	3	7.31037e-06	3.585	331.498
Union#Block F00-F09#F00-F09 Organic including symptomatic mental disorders	European	URmtr	Chapter V Mental and behavioural disorders	0.0577		244122	14083	1	7.10076e-05	230039	0	0
131723#Source of report of L21 (Seborrhoeic dermatitis)	European	URmtr	Chapter XII Diseases of the skin and subcutaneous tissue	0.083	15.2321	435259	9322	1	0.000107273	425937	3	7.0433e-06	1.5842	146.453
Union#N200#Calculus of kidney	European	URmtr	Chapter XIV Diseases of the genitourinary system	0.089	15.8554	197086	6026	1	0.000165948	191060	2	1.04679e-05	1.4375	174.889
131137#Source of report of H04 (Disorders of lacrimal system)	African	URmtr	Chapter VII Diseases of the eye and adnexa	0.0446		6956	310	1	0.00322581	6646	0	0
41202#M213#Wrist or foot drop (acquired)	European	URmtr	Chapter XIII Diseases of the musculoskeletal system and connective tissue	0.0004735		255538	121	1	0.00826446	255417	0	0
20002#1532#disc problem	South Asian	URmtr	Chapter XIII Diseases of the musculoskeletal system and connective tissue	0.0187		8310	155	1	0.00645161	8155	0	0
131245#Source of report of H73 (Other disorders of tympanic membrane)	European	URmtr	Chapter VIII Diseases of the ear and mastoid process	0.0064	208.316	459449	735	1	0.00136054	458714	3	6.54002e-06	21.643	2005.05
4792#Cochlear implant	European	URmtr	Chapter VIII Diseases of the ear and mastoid process	0.0023	860.282	116275	136	1	0.00735294	116139	1	8.61037e-06	53.5313	13825.3
Union#Block E65-E68#E65-E68 Obesity and other hyperalimentation	European	URmtr	Chapter IV Endocrine nutritional and metabolic diseases	0.0474	13.1896	276286	36380	2	5.49753e-05	239906	1	4.1683e-06	1.1959	145.467
Union#Z874#Personal history of diseases of the genitourinary system	European	URmtr	Chapter XXI Factors influencing health status and contact with health services	0.0317	16.7627	165734	17668	2	0.000113199	148066	1	6.75374e-06	1.5198	184.88
130709#Source of report of E11 (Type 2 diabetes mellitus)	European	URmtr	Chapter IV Endocrine nutritional and metabolic diseases	0.0657	7.8412	348717	39444	2	5.07048e-05	309273	2	6.46678e-06	1.1045	55.6685
Union#Block M20-M25#M20-M25 Other joint disorders	European	URmtr	Chapter XIII Diseases of the musculoskeletal system and connective tissue	0.0281		204520	62193	3	4.82369e-05	142327	0	0
131685#Source of report of K86 (Other diseases of pancreas)	European	URmtr	Chapter XI Diseases of the digestive system	0.0348	37.4784	405308	3574	1	0.000279799	401734	3	7.46763e-06	3.8974	360.401
41202#Block M50-M54#M50-M54 Other dorsopathies	European	URmtr	Chapter XIII Diseases of the musculoskeletal system and connective tissue	0.0778		316113	24591	1	4.06653e-05	291522	0	0
Union#K257#Gastric ulcer Chronic without haemorrhage or perforation	European	URmtr	Chapter XI Diseases of the digestive system	0.0101	148.315	143461	483	1	0.00207039	142978	2	1.39882e-05	13.4258	1638.45
Union#Block C51-C58#C51-C58 Malignant neoplasms of female genital organs	European	URmtr	Chapter II Neoplasms	0.0626		153109	9578	1	0.000104406	143531	0	0
Union#Block H40-H42#H40-H42 Glaucoma	African	URmtr	Chapter VII Diseases of the eye and adnexa	0.0977		4993	488	1	0.00204918	4505	0	0
Union#M228#Other disorders of patella	European	URmtr	Chapter XIII Diseases of the musculoskeletal system and connective tissue	0.0018		157984	285	1	0.00350877	157699	0	0
Union#Block E50-E64#E50-E64 Other nutritional deficiencies	African	URmtr	Chapter IV Endocrine nutritional and metabolic diseases	0.0808		3983	322	1	0.00310559	3661	0	0
Union#B26#Mumps	European	URmtr	Chapter I Certain infectious and parasitic diseases	0.0654	29.0806	288204	9582	1	0.000104362	278622	1	3.58909e-06	1.8187	464.984
131883#Source of report of M22 (Disorders of patella)	European	URmtr	Chapter XIII Diseases of the musculoskeletal system and connective tissue	0.0278	47.202	441084	3094	1	0.000323206	437990	3	6.84947e-06	4.9084	453.922
40006#C541#Malignant neoplasm: Endometrium	European	URmtr	Chapter II Neoplasms	0.0125		188360	2348	1	0.000425894	186012	0	0
Union#M257#Osteophyte	European	URmtr	Chapter XIII Diseases of the musculoskeletal system and connective tissue	0.043		148396	6386	1	0.000156593	142010	0	0
41202#R06#Abnormalities of breathing	South Asian	URmtr	Chapter XVIII Symptoms signs and abnormal clinical and laboratory findings not elsewhere classified	0.048		5853	281	1	0.00355872	5572	0	0
131379#Source of report of I69 (Sequelae of cerebrovascular disease)	European	URmtr	Chapter IX Diseases of the circulatory system	0.0384	33.8634	359275	3503	1	0.00028547	355772	3	8.43237e-06	3.5215	325.64
41202#M179#Gonarthrosis unspecified	European	URmtr	Chapter XIII Diseases of the musculoskeletal system and connective tissue	0.0627		336644	21095	1	4.74046e-05	315549	0	0
Union#K11#Diseases of salivary glands	European	URmtr	Chapter XI Diseases of the digestive system	0.06	24.0084	168817	3445	1	0.000290276	165372	2	1.20939e-05	2.1764	264.844
Union#E11#Type 2 diabetes mellitus	European	URmtr	Chapter IV Endocrine nutritional and metabolic diseases	0.081	9.4426	225663	39444	2	5.07048e-05	186219	1	5.37002e-06	0.8562	104.142
41202#M75#Shoulder lesions	European	URmtr	Chapter XIII Diseases of the musculoskeletal system and connective tissue	0.0382		333702	12764	1	7.83453e-05	320938	0	0
41202#Block I60-I69#I60-I69 Cerebrovascular diseases	African	URmtr	Chapter IX Diseases of the circulatory system	0.0446		5936	265	1	0.00377358	5671	0	0
132105#Source of report of N64 (Other disorders of breast)	European	URmtr	Chapter XIV Diseases of the genitourinary system	0.0959	19.3441	255483	12559	1	7.96242e-05	242924	1	4.11651e-06	1.2098	309.297
20002#1226#hypothyroidism|myxoedema	European	URmtr	Chapter IV Endocrine nutritional and metabolic diseases	0.088		254291	22366	1	4.47107e-05	231925	0	0
Union#M75#Shoulder lesions	European	URmtr	Chapter XIII Diseases of the musculoskeletal system and connective tissue	0.0314		180716	32048	2	6.24064e-05	148668	0	0
41202#K25#Gastric ulcer	European	URmtr	Chapter XI Diseases of the digestive system	0.0651	19.6317	242999	4058	1	0.000246427	238941	3	1.25554e-05	2.0416	188.778
Union#E669#Obesity unspecified	European	URmtr	Chapter IV Endocrine nutritional and metabolic diseases	0.0441	13.788	270381	34253	2	5.8389e-05	236128	1	4.23499e-06	1.2502	152.068
131063#Source of report of G50 (Disorders of trigeminal nerve)	European	URmtr	Chapter VI Diseases of the nervous system	0.0264	55.8205	351443	3121	1	0.00032041	348322	2	5.74181e-06	5.0601	615.786
Union#G50#Disorders of trigeminal nerve	European	URmtr	Chapter VI Diseases of the nervous system	0.0279	70.1423	221966	3121	1	0.00032041	218845	1	4.56944e-06	4.3861	1121.71
41202#M17#Gonarthrosis [arthrosis of knee]	European	URmtr	Chapter XIII Diseases of the musculoskeletal system and connective tissue	0.075		346959	26021	1	3.84305e-05	320938	0	0
41202#M2550#Pain in joint Multiple sites	European	URmtr	Chapter XIII Diseases of the musculoskeletal system and connective tissue	0.0016		270963	427	1	0.00234192	270536	0	0
131991#Source of report of M94 (Other disorders of cartilage)	European	URmtr	Chapter XIII Diseases of the musculoskeletal system and connective tissue	0.0208	71.2584	381901	2662	1	0.000375657	379239	2	5.27372e-06	6.4592	786.124
Union#C54#Malignant neoplasm of corpus uteri	European	URmtr	Chapter II Neoplasms	0.0196		146296	2865	1	0.00034904	143431	0	0
Union#E05#Thyrotoxicosis [hyperthyroidism]	African	URmtr	Chapter IV Endocrine nutritional and metabolic diseases	0.0638		3135	200	1	0.005	2935	0	0
20002#1294#back problem	South Asian	URmtr	Chapter XIII Diseases of the musculoskeletal system and connective tissue	0.0691		8760	605	1	0.00165289	8155	0	0
41202#M5412#Radiculopathy Cervical region	European	URmtr	Chapter XIII Diseases of the musculoskeletal system and connective tissue	0.0007317		321173	235	1	0.00425532	320938	0	0
Union#E059#Thyrotoxicosis unspecified	African	URmtr	Chapter IV Endocrine nutritional and metabolic diseases	0.0281		3166	89	1	0.011236	3077	0	0
Union#M478#Other spondylosis	European	URmtr	Chapter XIII Diseases of the musculoskeletal system and connective tissue	0.0861		149930	12902	1	7.75074e-05	137028	0	0
Union#M513#Other specified intervertebral disc degeneration	European	URmtr	Chapter XIII Diseases of the musculoskeletal system and connective tissue	0.0471		143569	6764	1	0.000147842	136805	0	0
Union#L43#Lichen planus	European	URmtr	Chapter XII Diseases of the skin and subcutaneous tissue	0.0346	42.3266	212166	2478	1	0.000403551	209688	2	9.53798e-06	3.8366	466.959
Union#E835#Disorders of calcium metabolism	African	URmtr	Chapter IV Endocrine nutritional and metabolic diseases	0.0247		4704	116	1	0.00862069	4588	0	0
42007#Source of stroke report	African	URmtr	Chapter IX Diseases of the circulatory system	0.0418		7607	318	1	0.00314465	7289	0	0
41202#R42#Dizziness and giddiness	African	URmtr	Chapter XVIII Symptoms signs and abnormal clinical and laboratory findings not elsewhere classified	0.0219		5215	114	1	0.00877193	5101	0	0
42009#Source of ischaemic stroke report	African	URmtr	Chapter IX Diseases of the circulatory system	0.0288		6881	198	1	0.00505051	6683	0	0
41202#M228#Other disorders of patella	European	URmtr	Chapter XIII Diseases of the musculoskeletal system and connective tissue	0.0003831		321061	123	1	0.00813008	320938	0	0
120007#Ever had diabetes (Type I or Type II)	European	URmtr	Chapter IV Endocrine nutritional and metabolic diseases	0.0869		113133	9827	1	0.00010176	103306	0	0
Union#M2576#Osteophyte Lower leg	European	URmtr	Chapter XIII Diseases of the musculoskeletal system and connective tissue	0.0107		159406	1707	1	0.000585823	157699	0	0
41202#Chapter XIII#Chapter XIII Diseases of the musculoskeletal system and connective tissue	European	URmtr	Chapter XIII Diseases of the musculoskeletal system and connective tissue	0.0097		441772	138511	4	2.88786e-05	303261	0	0
Union#E14#Unspecified diabetes mellitus	European	URmtr	Chapter IV Endocrine nutritional and metabolic diseases	0.0533	12.2923	215045	30094	2	6.64584e-05	184951	1	5.40684e-06	1.1145	135.572
Union#H409#Glaucoma unspecified	African	URmtr	Chapter VII Diseases of the eye and adnexa	0.0602		5315	320	1	0.003125	4995	0	0
41202#M478#Other spondylosis	European	URmtr	Chapter XIII Diseases of the musculoskeletal system and connective tissue	0.0105		272905	2862	1	0.000349406	270043	0	0
Union#M7969#Pain in limb Site unspecified	European	URmtr	Chapter XIII Diseases of the musculoskeletal system and connective tissue	0.0321		185595	33250	2	6.01504e-05	152345	0	0
6150#3#Stroke	European	URmtr	Chapter IX Diseases of the circulatory system	0.0772	16.4295	353180	7024	1	0.000142369	346156	3	8.66661e-06	1.7087	157.971
131367#Source of report of I63 (Cerebral infarction)	African	URmtr	Chapter IX Diseases of the circulatory system	0.0277		6898	191	1	0.0052356	6707	0	0
131231#Source of report of H66 (Suppurative and unspecified otitis media)	European	URmtr	Chapter VIII Diseases of the ear and mastoid process	0.085	14.8538	435571	9561	1	0.000104592	426010	3	7.04209e-06	1.5449	142.816
Union#Z83#Family history of other specific disorders	African	URmtr	Chapter XXI Factors influencing health status and contact with health services	0.0841		2390	201	1	0.00497512	2189	0	0
41202#R103#Pain localized to other parts of lower abdomen	European	URmtr	Chapter XVIII Symptoms signs and abnormal clinical and laboratory findings not elsewhere classified	0.0708	26.7239	247105	8914	1	0.000112183	238191	1	4.19831e-06	1.6713	427.305
Union#H268#Other specified cataract	African	URmtr	Chapter VII Diseases of the eye and adnexa	0.0528		4565	241	1	0.00414938	4324	0	0
4728#Leg pain on walking	European	URmtr	Chapter IX Diseases of the circulatory system	0.0486		149471	32953	2	6.06925e-05	116518	0	0
130793#Source of report of E66 (Obesity)	European	URmtr	Chapter IV Endocrine nutritional and metabolic diseases	0.0597	8.3117	447824	48094	2	4.15852e-05	399730	2	5.00338e-06	1.1708	59.0091
42019#Source of all cause dementia report	European	URmtr	Chapter VI Diseases of the nervous system	0.0708	17.9916	400056	7278	1	0.0001374	392778	3	7.6379e-06	1.8712	172.991
41202#M224#Chondromalacia patellae	European	URmtr	Chapter XIII Diseases of the musculoskeletal system and connective tissue	0.0007068		321165	227	1	0.00440529	320938	0	0
40006#Block C51-C58#C51-C58 Malignant neoplasms of female genital organs	European	URmtr	Chapter II Neoplasms	0.0265		191072	5066	1	0.000197394	186006	0	0
130217#Source of report of B26 (Mumps)	European	URmtr	Chapter I Certain infectious and parasitic diseases	0.0819	15.4423	439717	9292	1	0.000107619	430425	3	6.96986e-06	1.6061	148.475
132097#Source of report of N60 (Benign mammary dysplasia)	European	URmtr	Chapter XIV Diseases of the genitourinary system	0.0474		250864	11889	1	8.41114e-05	238975	0	0
Union#M541#Radiculopathy	European	URmtr	Chapter XIII Diseases of the musculoskeletal system and connective tissue	0.0152		140724	2138	1	0.000467727	138586	0	0
Union#I635#Cerebral infarction due to unspecified occlusion or stenosis of cerebral arteries	African	URmtr	Chapter IX Diseases of the circulatory system	0.018		3506	63	1	0.015873	3443	0	0
20002#1517#prostatitis	European	flexdmg	Chapter XIV Diseases of the genitourinary system	0.0112	12.9122	194691	175	2	0.0114286	194516	174	0.000894528	3.1783	52.4571
Union#J108#Influenza with other manifestations seasonal influenza virus identified	European	flexdmg	Chapter X Diseases of the respiratory system	0.0438	22.8518	213511	52	1	0.0192308	213459	183	0.000857307	3.1412	166.244
40001#K80#Cholelithiasis	European	flexdmg	Chapter XI Diseases of the digestive system	0.0446	22.3889	456072	51	1	0.0196078	456021	407	0.000892503	3.0854	162.463
Union#I500#Congestive heart failure	European	flexdmg	Chapter IX Diseases of the circulatory system	0.0574	1.7947	128531	8084	13	0.00160811	120447	108	0.00089666	1.0091	3.1921
41202#Block I26-I28#I26-I28 Pulmonary heart disease and diseases of pulmonary circulation	African	flexdmg	Chapter IX Diseases of the circulatory system	0.0355	55.2913	7151	128	1	0.0078125	7023	1	0.000142389	3.4391	888.935
Union#J44#Other chronic obstructive pulmonary disease	European	flexdmg	Chapter X Diseases of the respiratory system	0.0989	1.4	206327	27937	32	0.00114543	178390	146	0.000818432	0.9548	2.0529
Union#Block E70-E90#E70-E90 Metabolic disorders	European	flexdmg	Chapter IV Endocrine nutritional and metabolic diseases	0.0905	1.2412	305967	100255	101	0.00100743	205712	167	0.000811815	0.9694	1.5892
40002#Chapter III#Chapter III Diseases of the blood and blood-forming organs and certain disorders involving the immune mechanism	European	flexdmg	Chapter III Diseases of the blood and blood-forming organs and certain disorders involving the immune mechanism	0.0685	4.737	314638	467	2	0.00428266	314171	285	0.000907149	1.1754	19.0899
Union#M0690#Rheumatoid arthritis unspecified Multiple sites	European	flexdmg	Chapter XIII Diseases of the musculoskeletal system and connective tissue	0.0532	2.5398	117522	2033	5	0.00245942	115489	112	0.000969789	1.0358	6.228
40011#8543#Paget disease and intraductal carcinoma	European	flexdmg	Chapter II Neoplasms	0.0388	25.96	249197	44	1	0.0227273	249153	223	0.000895032	3.5593	189.343
Union#K922#Gastrointestinal haemorrhage unspecified	European	flexdmg	Chapter XI Diseases of the digestive system	0.0001824	2.3326	160088	15044	29	0.00192768	145044	120	0.000827335	1.5543	3.5004
Union#F01#Vascular dementia	European	flexdmg	Chapter V Mental and behavioural disorders	0.0032	3.7914	217989	2009	7	0.00348432	215980	199	0.000921382	1.782	8.0666
Union#N182#Chronic kidney disease stage 2	South Asian	flexdmg	Chapter XIV Diseases of the genitourinary system	0.0183	110.062	5333	49	1	0.0204082	5284	1	0.000189251	6.7846	1785.47
Union#B372#Candidiasis of skin and nail	European	flexdmg	Chapter I Certain infectious and parasitic diseases	0.0079	15.5197	294735	143	2	0.013986	294592	269	0.000913127	3.8239	62.988
Union#G588#Other specified mononeuropathies	European	flexdmg	Chapter VI Diseases of the nervous system	0.0606	5.0887	266319	466	2	0.00429185	265853	225	0.000846332	1.2611	20.5337
Union#R263#Immobility	South Asian	flexdmg	Chapter XVIII Symptoms signs and abnormal clinical and laboratory findings not elsewhere classified	0.0347		1641	57	1	0.0175439	1584	0	0
Union#U071#COVID-19 virus identified	African	flexdmg	Chapter XXII Codes for special purposes	0.027	18.3985	8397	825	2	0.00242424	7572	1	0.000132066	1.6664	203.131
Union#J86#Pyothorax	European	flexdmg	Chapter X Diseases of the respiratory system	0.0284	4.6876	148098	788	3	0.00380711	147310	120	0.000814609	1.4875	14.7719
41202#N410#Acute prostatitis	European	flexdmg	Chapter XIV Diseases of the genitourinary system	0.029	7.7252	169487	279	2	0.00716846	169208	158	0.000933762	1.9057	31.316
40001#I509#Heart failure unspecified	European	flexdmg	Chapter IX Diseases of the circulatory system	0.0473	21.1031	273675	52	1	0.0192308	273623	254	0.000928285	2.9051	153.294
42033#Source of parkinson's disease report	South Asian	flexdmg	Chapter VI Diseases of the nervous system	0.0157	128.064	8133	64	1	0.015625	8069	1	0.000123931	7.9217	2070.3
41202#E10#Type 1 diabetes mellitus	European	flexdmg	Chapter IV Endocrine nutritional and metabolic diseases	0.0551	3.5466	362506	949	3	0.00316122	361557	323	0.000893358	1.1358	11.0744
20002#1386#allergy or anaphylactic reaction to drug	European	flexdmg	Chapter III Diseases of the blood and blood-forming organs and certain disorders involving the immune mechanism	0.0577	0	358623	3964	0	0	354659	331	0.000933291
Union#F05#Delirium not induced by alcohol and other psychoactive substances	African	flexdmg	Chapter V Mental and behavioural disorders	0.0948	14.9259	4168	136	1	0.00735294	4032	2	0.000496032	1.3451	165.624
Union#F05#Delirium not induced by alcohol and other psychoactive substances	European	flexdmg	Chapter V Mental and behavioural disorders	0.0758	1.7853	229178	8211	12	0.00146145	220967	181	0.000819127	0.9949	3.2036
Union#F05#Delirium not induced by alcohol and other psychoactive substances	South Asian	flexdmg	Chapter V Mental and behavioural disorders	0.0265		4647	123	1	0.00813008	4524	0	0
Union#M2451#Contracture of joint Shoulder region	European	flexdmg	Chapter XIII Diseases of the musculoskeletal system and connective tissue	0.0658	14.9881	157773	74	1	0.0135135	157699	144	0.000913132	2.0691	108.57
131851#Source of report of M06 (Other rheumatoid arthritis)	European	flexdmg	Chapter XIII Diseases of the musculoskeletal system and connective tissue	0.0409	1.7185	374501	11949	18	0.0015064	362552	318	0.000877116	1.0685	2.764
40001#Block I26-I28#I26-I28 Pulmonary heart disease and diseases of pulmonary circulation	European	flexdmg	Chapter IX Diseases of the circulatory system	0.0012	15.0301	372042	225	3	0.0133333	371817	334	0.000898291	4.7864	47.1965
Union#M518#Other specified intervertebral disc disorders	European	flexdmg	Chapter XIII Diseases of the musculoskeletal system and connective tissue	0.0395	6.5127	158037	338	2	0.00591716	157699	144	0.000913132	1.6066	26.4002
41202#M138#Other specified arthritis	European	flexdmg	Chapter XIII Diseases of the musculoskeletal system and connective tissue	0.087	11.1301	321038	100	1	0.01	320938	291	0.000906717	1.5472	80.0681
Union#R60#Oedema not elsewhere classified	European	flexdmg	Chapter XVIII Symptoms signs and abnormal clinical and laboratory findings not elsewhere classified	0.0442	2.0948	68241	6997	11	0.0015721	61244	46	0.000751094	1.0845	4.0461
Union#M1389#Other specified arthritis Site unspecified	European	flexdmg	Chapter XIII Diseases of the musculoskeletal system and connective tissue	0.0414	24.314	157745	46	1	0.0217391	157699	144	0.000913132	3.329	177.583
Union#B968#Other specified bacterial agents as the cause of diseases classified to other chapters	European	flexdmg	Chapter I Certain infectious and parasitic diseases	0.008	2.1214	264611	8001	15	0.00187477	256610	227	0.000884611	1.2574	3.579
Union#B968#Other specified bacterial agents as the cause of diseases classified to other chapters	South Asian	flexdmg	Chapter I Certain infectious and parasitic diseases	0.0995	18.6426	5443	278	1	0.00359712	5165	1	0.000193611	1.1629	298.85
41202#I480#Paroxysmal atrial fibrillation	European	flexdmg	Chapter IX Diseases of the circulatory system	0.0915	2.1315	291722	2747	5	0.00182017	288975	247	0.000854745	0.8787	5.1707
40002#N189#Chronic kidney disease unspecified	European	flexdmg	Chapter XIV Diseases of the genitourinary system	0.0652	3.306	319228	1052	3	0.00285171	318176	275	0.000864302	1.058	10.3307
Union#U07#Emergency use of U07	African	flexdmg	Chapter XXII Codes for special purposes	0.0825	22.8042	7905	333	1	0.003003	7572	1	0.000132066	1.4232	365.396
40006#Block D00-D09#D00-D09 In situ neoplasms	African	flexdmg	Chapter II Neoplasms	0.0631	30.3614	5208	167	1	0.00598802	5041	1	0.000198373	1.8908	487.525
Union#R730#Abnormal glucose tolerance test	European	flexdmg	Chapter XVIII Symptoms signs and abnormal clinical and laboratory findings not elsewhere classified	0.0637	2.4563	65395	2561	5	0.00195236	62834	50	0.000795748	0.9787	6.1647
41202#D05#Carcinoma in situ of breast	African	flexdmg	Chapter II Neoplasms	0.0283	70.617	3368	48	1	0.0208333	3320	1	0.000301205	4.3514	1146.01
130839#Source of report of F01 (Vascular dementia)	European	flexdmg	Chapter V Mental and behavioural disorders	0.0023	4.0234	360612	2005	7	0.00349127	358607	312	0.000870033	1.8998	8.5206
41202#L299#Pruritus unspecified	European	flexdmg	Chapter XII Diseases of the skin and subcutaneous tissue	0.057	17.3298	407603	67	1	0.0149254	407536	356	0.000873542	2.3986	125.205
41202#M2157#Acquired clawhand clubhand clawfoot and clubfoot Ankle and foot	European	flexdmg	Chapter XIII Diseases of the musculoskeletal system and connective tissue	0.0774	12.6062	229051	87	1	0.0114943	228964	211	0.000921542	1.7475	90.9374
41202#R060#Dyspnoea	European	flexdmg	Chapter XVIII Symptoms signs and abnormal clinical and laboratory findings not elsewhere classified	0.092	1.7289	280881	6641	10	0.0015058	274240	239	0.000871499	0.918	3.2563
41202#R060#Dyspnoea	South Asian	flexdmg	Chapter XVIII Symptoms signs and abnormal clinical and laboratory findings not elsewhere classified	0.0335		5765	193	1	0.00518135	5572	0	0
Union#E111#Type 2 diabetes mellitus With ketoacidosis	European	flexdmg	Chapter IV Endocrine nutritional and metabolic diseases	0.0574	5.2633	181084	428	2	0.0046729	180656	161	0.000891197	1.3008	21.2958
Union#R02#Gangrene not elsewhere classified	European	flexdmg	Chapter XVIII Symptoms signs and abnormal clinical and laboratory findings not elsewhere classified	0.0578	2.9195	54697	1906	4	0.00209864	52791	38	0.00071982	1.0409	8.1885
Union#E232#Diabetes insipidus	European	flexdmg	Chapter IV Endocrine nutritional and metabolic diseases	0.0087	14.7261	253078	158	2	0.0126582	252920	220	0.00086984	3.6277	59.7792
41202#Block H49-H52#H49-H52 Disorders of ocular muscles binocular movement accommodation and refraction	European	flexdmg	Chapter VII Diseases of the eye and adnexa	0.0701	2.6231	356021	1815	4	0.00220386	354206	298	0.000841318	0.977	7.0427
Union#M805#Idiopathic osteoporosis with pathological fracture	European	flexdmg	Chapter XIII Diseases of the musculoskeletal system and connective tissue	0.0803	12.157	157790	91	1	0.010989	157699	144	0.000913132	1.6825	87.841
20002#1534#back pain	South Asian	flexdmg	Chapter XIII Diseases of the musculoskeletal system and connective tissue	0.0274		7107	195	1	0.00512821	6912	0	0
40002#Block L00-L08#L00-L08 Infections of the skin and subcutaneous tissue	European	flexdmg	Chapter XII Diseases of the skin and subcutaneous tissue	0.0682	14.3682	338839	79	1	0.0126582	338760	302	0.000891487	1.9923	103.624
Union#Block H65-H75#H65-H75 Diseases of middle ear and mastoid	South Asian	flexdmg	Chapter VIII Diseases of the ear and mastoid process	0.062	30.9735	4830	152	1	0.00657895	4678	1	0.000213767	1.9281	497.564
Union#Z40#Prophylactic surgery	European	flexdmg	Chapter XXI Factors influencing health status and contact with health services	0.0205	4.0017	95434	1087	4	0.00367985	94347	87	0.000922128	1.4662	10.9219
41202#K210#Gastro-oesophageal reflux disease with oesophagitis	European	flexdmg	Chapter XI Diseases of the digestive system	0.0283	0.3508	241454	12715	4	0.000314589	228739	205	0.000896218	0.1304	0.9438
Union#R45#Symptoms and signs involving emotional state	African	flexdmg	Chapter XVIII Symptoms signs and abnormal clinical and laboratory findings not elsewhere classified	0.0442		1607	71	1	0.0140845	1536	0	0
130257#Source of report of B50 (Plasmodium falciparum malaria)	African	flexdmg	Chapter I Certain infectious and parasitic diseases	0.0339	57.9735	6666	114	1	0.00877193	6552	1	0.000152625	3.6035	932.692
40002#Block F00-F09#F00-F09 Organic including symptomatic mental disorders	European	flexdmg	Chapter V Mental and behavioural disorders	0.0485	3.7406	339990	924	3	0.00324675	339066	295	0.000870037	1.1973	11.6866
Union#I21#Acute myocardial infarction	European	flexdmg	Chapter IX Diseases of the circulatory system	0.0582	1.4723	132776	26883	34	0.00126474	105893	91	0.000859358	0.9927	2.1837
40002#Chapter XI#Chapter XI Diseases of the digestive system	European	flexdmg	Chapter XI Diseases of the digestive system	0.0303	2.6241	330689	2573	6	0.00233191	328116	292	0.000889929	1.1682	5.8945
130701#Source of report of E05 (Thyrotoxicosis [hyperthyroidism])	African	flexdmg	Chapter IV Endocrine nutritional and metabolic diseases	0.0673	28.3568	5844	200	1	0.005	5644	1	0.000177179	1.7672	455.014
Union#F09#Unspecified organic or symptomatic mental disorder	South Asian	flexdmg	Chapter V Mental and behavioural disorders	0.0974		5071	494	1	0.00202429	4577	0	0
40002#Block M20-M25#M20-M25 Other joint disorders	European	flexdmg	Chapter XIII Diseases of the musculoskeletal system and connective tissue	0.0283	36.0463	458591	32	1	0.03125	458559	410	0.000894105	4.9091	264.68
Union#M2550#Pain in joint Multiple sites	African	flexdmg	Chapter XIII Diseases of the musculoskeletal system and connective tissue	0.0498	29.7857	2547	43	1	0.0232558	2504	2	0.000798722	2.6491	334.897
Union#M2550#Pain in joint Multiple sites	European	flexdmg	Chapter XIII Diseases of the musculoskeletal system and connective tissue	0.022	3.8894	133017	1124	4	0.00355872	131893	121	0.00091741	1.434	10.5492
41202#G576#Lesion of plantar nerve	European	flexdmg	Chapter VI Diseases of the nervous system	0.02	3.3018	272716	1672	5	0.00299043	271044	246	0.000907602	1.3604	8.0138
Union#D05#Carcinoma in situ of breast	African	flexdmg	Chapter II Neoplasms	0.0645	29.7979	2897	95	1	0.0105263	2802	1	0.000356888	1.8496	480.057
40006#D371#Neoplasm of uncertain or unknown behaviour: Stomach	European	flexdmg	Chapter II Neoplasms	0.0659	14.9092	341753	73	1	0.0136986	341680	318	0.000930695	2.0655	107.62
132187#Source of report of O13 (Gestational [pregnancy-induced] hypertension)	European	flexdmg	Chapter XV Pregnancy childbirth and the puerperium	0.0287	4.6353	249197	730	3	0.00410959	248467	221	0.000889454	1.4801	14.5165
20002#1529#dry eyes	South Asian	flexdmg	Chapter VII Diseases of the eye and adnexa	0.0078	260.861	9429	37	1	0.027027	9392	1	0.000106474	16.0046	4251.82
Union#I828#Embolism and thrombosis of other specified veins	European	flexdmg	Chapter IX Diseases of the circulatory system	0.0167	5.7608	153272	614	3	0.00488599	152658	130	0.000851577	1.8289	18.1456
41202#R61#Hyperhidrosis	European	flexdmg	Chapter XVIII Symptoms signs and abnormal clinical and laboratory findings not elsewhere classified	0.0166	10.4206	284260	219	2	0.00913242	284041	251	0.000883675	2.5754	42.1645
41202#K257#Gastric ulcer Chronic without haemorrhage or perforation	European	flexdmg	Chapter XI Diseases of the digestive system	0.0282	7.8161	254235	288	2	0.00694444	253947	227	0.000893887	1.9335	31.5961
Union#M0699#Rheumatoid arthritis unspecified Site unspecified	European	flexdmg	Chapter XIII Diseases of the musculoskeletal system and connective tissue	0.051	2.1655	124986	3450	7	0.00202899	121536	114	0.000937994	1.0087	4.6488
41202#I251#Atherosclerotic heart disease	European	flexdmg	Chapter IX Diseases of the circulatory system	0.0687	1.4443	221800	23784	30	0.00126135	198016	173	0.000873667	0.98	2.1287
Union#M206#Acquired deformity of toe(s) unspecified	European	flexdmg	Chapter XIII Diseases of the musculoskeletal system and connective tissue	0.0258	4.89	100003	687	3	0.00436681	99316	89	0.00089613	1.5437	15.4894
132031#Source of report of N17 (Acute renal failure)	European	flexdmg	Chapter XIV Diseases of the genitourinary system	0.0854	1.4087	346915	23392	28	0.00119699	323523	275	0.000850017	0.9547	2.0786
41202#K740#Hepatic fibrosis	European	flexdmg	Chapter XI Diseases of the digestive system	0.0783	12.4801	182668	85	1	0.0117647	182583	174	0.000952991	1.7279	90.1399
Union#H932#Other abnormal auditory perceptions	European	flexdmg	Chapter VIII Diseases of the ear and mastoid process	0.0282	36.3516	211069	30	1	0.0333333	211039	200	0.000947692	4.9279	268.154
41202#E21#Hyperparathyroidism and other disorders of parathyroid gland	European	flexdmg	Chapter IV Endocrine nutritional and metabolic diseases	0.0062	5.6587	309534	833	4	0.00480192	308701	263	0.000851957	2.1031	15.2255
Union#J941#Fibrothorax	European	flexdmg	Chapter X Diseases of the respiratory system	0.0724	13.5812	121470	96	1	0.0104167	121374	94	0.000774466	1.8739	98.4281
41202#Chapter VII#Chapter VII Diseases of the eye and adnexa	European	flexdmg	Chapter VII Diseases of the eye and adnexa	0.0074	1.3821	432464	79901	93	0.00116394	352563	297	0.000842403	1.0948	1.7448
132477#Source of report of Q25 (Congenital malformations of great arteries)	European	flexdmg	Chapter XVII Congenital malformations deformations and chromosomal abnormalities	0.0235	8.6197	459449	261	2	0.00766284	459188	411	0.000895058	2.137	34.7672
20002#1616#insomnia	European	flexdmg	Chapter V Mental and behavioural disorders	0.0567	5.2798	318487	435	2	0.0045977	318052	278	0.000874071	1.3097	21.2845
Union#Q27#Other congenital malformations of peripheral vascular system	European	flexdmg	Chapter XVII Congenital malformations deformations and chromosomal abnormalities	0.0392	6.4954	442203	347	2	0.00576369	441856	394	0.000891693	1.6123	26.1682
Union#L13#Other bullous disorders	European	flexdmg	Chapter XII Diseases of the skin and subcutaneous tissue	0.0558	3.5353	247643	958	3	0.00313152	246685	219	0.000887772	1.1294	11.0664
41202#M518#Other specified intervertebral disc disorders	European	flexdmg	Chapter XIII Diseases of the musculoskeletal system and connective tissue	0.087	11.1301	321038	100	1	0.01	320938	291	0.000906717	1.5472	80.0681
Union#E162#Hypoglycaemia unspecified	European	flexdmg	Chapter IV Endocrine nutritional and metabolic diseases	0.0216	2.6105	193010	3147	7	0.00222434	189863	162	0.000853247	1.2239	5.5678
Union#O15#Eclampsia	European	flexdmg	Chapter XV Pregnancy childbirth and the puerperium	0.0865	11.2135	211216	100	1	0.01	211116	190	0.000899979	1.556	80.8118
Union#Z872#Personal history of diseases of the skin and subcutaneous tissue	European	flexdmg	Chapter XXI Factors influencing health status and contact with health services	0.0669	2.1641	136265	2937	6	0.0020429	133328	126	0.000945038	0.9533	4.9127
41202#G95#Other diseases of spinal cord	European	flexdmg	Chapter VI Diseases of the nervous system	0.0764	4.4418	329072	528	2	0.00378788	328544	281	0.000855289	1.1025	17.8954
Union#Block O10-O16#O10-O16 Oedema proteinuria and hypertensive disorders in pregnancy childbirth and the puerperium	European	flexdmg	Chapter XV Pregnancy childbirth and the puerperium	0.0459	3.0456	212578	1462	4	0.00273598	211116	190	0.000899979	1.1299	8.2097
20002#1473#high cholesterol	South Asian	flexdmg	Chapter XVIII Symptoms signs and abnormal clinical and laboratory findings not elsewhere classified	0.0609		7711	1904	2	0.00105042	5807	0	0
131527#Source of report of J82 (Pulmonary eosinophilia not elsewhere classified)	European	flexdmg	Chapter X Diseases of the respiratory system	0.0198	9.4602	459449	238	2	0.00840336	459211	411	0.000895013	2.3442	38.1772
Union#R100#Acute abdomen	European	flexdmg	Chapter XVIII Symptoms signs and abnormal clinical and laboratory findings not elsewhere classified	0.0127	6.4666	85047	547	3	0.00548446	84500	72	0.000852071	2.0312	20.5871
41202#K661#Haemoperitoneum	European	flexdmg	Chapter XI Diseases of the digestive system	0.0309	32.8738	253982	35	1	0.0285714	253947	227	0.000893887	4.4808	241.18
40011#8500#Duct adenocarcinoma	African	flexdmg	Chapter II Neoplasms	0.0765	24.7641	5026	196	1	0.00510204	4830	1	0.000207039	1.5432	397.402
131039#Source of report of G31 (Other degenerative diseases of nervous system not elsewhere classified)	South Asian	flexdmg	Chapter VI Diseases of the nervous system	0.0099	204.714	10082	50	1	0.02	10032	1	9.9681e-05	12.6238	3319.76
41202#M542#Cervicalgia	South Asian	flexdmg	Chapter XIII Diseases of the musculoskeletal system and connective tissue	0.0295	67.0864	5517	82	1	0.0121951	5435	1	0.000183993	4.1597	1081.94
Union#Q25#Congenital malformations of great arteries	European	flexdmg	Chapter XVII Congenital malformations deformations and chromosomal abnormalities	0.0233	8.6522	442117	261	2	0.00766284	441856	394	0.000891693	2.1448	34.9035
Union#B05#Measles	African	flexdmg	Chapter I Certain infectious and parasitic diseases	0.0332	44.7955	5982	67	1	0.0149254	5915	2	0.000338123	4.0124	500.113
Union#B05#Measles	European	flexdmg	Chapter I Certain infectious and parasitic diseases	0.0451	0.4503	295848	14523	6	0.000413138	281325	258	0.000917089	0.2004	1.0117
Union#I06#Rheumatic aortic valve diseases	European	flexdmg	Chapter IX Diseases of the circulatory system	0.0899	10.7969	143809	110	1	0.00909091	143699	122	0.000848997	1.4953	77.9615
Union#J156#Pneumonia due to other Gram-negative bacteria	European	flexdmg	Chapter X Diseases of the respiratory system	0.0693	14.2028	134273	81	1	0.0123457	134192	118	0.000879337	1.9601	102.914
Union#E279#Disorder of adrenal gland unspecified	European	flexdmg	Chapter IV Endocrine nutritional and metabolic diseases	0.0383	6.6014	253270	350	2	0.00571429	252920	220	0.00086984	1.6341	26.6677
Union#Block H55-H59#H55-H59 Other disorders of eye and adnexa	European	flexdmg	Chapter VII Diseases of the eye and adnexa	0.0766	2.0686	286235	3312	6	0.00181159	282923	248	0.000876564	0.9198	4.6525
Union#G319#Degenerative disease of nervous system unspecified	South Asian	flexdmg	Chapter VI Diseases of the nervous system	0.0092	223.469	7185	33	1	0.030303	7152	1	0.000139821	13.6774	3651.15
Union#Block G20-G26#G20-G26 Extrapyramidal and movement disorders	South Asian	flexdmg	Chapter VI Diseases of the nervous system	0.033	59.5917	7273	121	1	0.00826446	7152	1	0.000139821	3.7054	958.376
Union#I509#Heart failure unspecified	European	flexdmg	Chapter IX Diseases of the circulatory system	0.0225	1.9694	131103	8174	14	0.00171275	122929	107	0.000870421	1.1277	3.4391
41202#L98#Other disorders of skin and subcutaneous tissue not elsewhere classified	African	flexdmg	Chapter XII Diseases of the skin and subcutaneous tissue	0.0374	39.4505	8073	102	1	0.00980392	7971	2	0.00025091	3.5485	438.586
40006#C79#Secondary malignant neoplasm of other and unspecified sites	European	flexdmg	Chapter II Neoplasms	0.0909	10.6284	341782	102	1	0.00980392	341680	318	0.000930695	1.4781	76.4222
Union#M8196#Osteoporosis unspecified Lower leg	European	flexdmg	Chapter XIII Diseases of the musculoskeletal system and connective tissue	0.0625	15.8685	113966	72	1	0.0138889	113894	101	0.000886789	2.1836	115.32
41202#Z400#Prophylactic surgery for risk-factors related to malignant neoplasms	European	flexdmg	Chapter XXI Factors influencing health status and contact with health services	0.04	4.061	215530	837	3	0.00358423	214693	190	0.000884985	1.2955	12.73
41202#G442#Tension-type headache	European	flexdmg	Chapter VI Diseases of the nervous system	0.0822	4.2538	333371	543	2	0.00368324	332828	289	0.000868316	1.0561	17.1343
20002#1451#hereditary|genetic haematological disorder	African	flexdmg	Chapter III Diseases of the blood and blood-forming organs and certain disorders involving the immune mechanism	0.0292	50.9342	7821	77	1	0.012987	7744	2	0.000258264	4.5696	567.728
41202#H250#Senile incipient cataract	European	flexdmg	Chapter VII Diseases of the eye and adnexa	0.0707	1.9938	344151	4832	8	0.00165563	339319	282	0.000831076	0.9868	4.0283
20001#1028#non-small cell lung cancer	European	flexdmg	Chapter II Neoplasms	0.0571	17.3131	409300	65	1	0.0153846	409235	369	0.000901682	2.3955	125.13
40011#8012#Large cell carcinoma| NOS	European	flexdmg	Chapter II Neoplasms	0.0614	16.0505	357428	68	1	0.0147059	357360	332	0.000929035	2.2216	115.96
Union#L721#Trichilemmal cyst	European	flexdmg	Chapter XII Diseases of the skin and subcutaneous tissue	0.0106	2.1137	257124	7589	14	0.00184478	249535	218	0.000873625	1.2307	3.6303
131635#Source of report of K56 (Paralytic ileus and intestinal obstruction without hernia)	European	flexdmg	Chapter XI Diseases of the digestive system	0.0426	1.7606	459449	10289	16	0.00155506	449160	397	0.000883872	1.0677	2.9031
Union#Z408#Other prophylactic surgery	European	flexdmg	Chapter XXI Factors influencing health status and contact with health services	0.0866	11.2182	158421	95	1	0.0105263	158326	150	0.000947412	1.5537	80.9981
Union#K750#Abscess of liver	European	flexdmg	Chapter XI Diseases of the digestive system	0.0511	5.659	115648	454	2	0.00440529	115194	90	0.000781291	1.3895	23.0469
41202#A403#Sepsis due to Streptococcus pneumoniae	European	flexdmg	Chapter I Certain infectious and parasitic diseases	0.0618	15.9433	431246	71	1	0.0140845	431175	386	0.000895228	2.2091	115.067
41202#I846#Residual haemorrhoidal skin tags	European	flexdmg	Chapter IX Diseases of the circulatory system	0.0179	3.3973	309700	1695	5	0.00294985	308005	268	0.000870116	1.4007	8.2395
41202#M05#Seropositive rheumatoid arthritis	European	flexdmg	Chapter XIII Diseases of the musculoskeletal system and connective tissue	0.027	4.7521	232765	700	3	0.00428571	232065	210	0.000904919	1.5166	14.8897
Union#R798#Other specified abnormal findings of blood chemistry	African	flexdmg	Chapter XVIII Symptoms signs and abnormal clinical and laboratory findings not elsewhere classified	0.0632		1526	384	2	0.00520833	1142	0	0
40001#Chapter IX#Chapter IX Diseases of the circulatory system	European	flexdmg	Chapter IX Diseases of the circulatory system	0.0713	1.6716	297626	8585	13	0.00151427	289041	262	0.000906446	0.9574	2.9186
Union#I63#Cerebral infarction	African	flexdmg	Chapter IX Diseases of the circulatory system	0.0716		2973	213	1	0.00469484	2760	0	0
40002#C83#Non-follicular lymphoma	European	flexdmg	Chapter II Neoplasms	0.0429	23.3362	341727	47	1	0.0212766	341680	318	0.000930695	3.2084	169.736
Union#R458#Other symptoms and signs involving emotional state	African	flexdmg	Chapter XVIII Symptoms signs and abnormal clinical and laboratory findings not elsewhere classified	0.0229		1572	36	1	0.0277778	1536	0	0
41202#Block R70-R79#R70-R79 Abnormal findings on examination of blood without diagnosis	European	flexdmg	Chapter XVIII Symptoms signs and abnormal clinical and laboratory findings not elsewhere classified	0.0487	0.1699	155791	6458	1	0.000154847	149333	136	0.000910716	0.0238	1.2151
Union#D508#Other iron deficiency anaemias	African	flexdmg	Chapter III Diseases of the blood and blood-forming organs and certain disorders involving the immune mechanism	0.0669	28.5636	4880	166	1	0.0060241	4714	1	0.000212134	1.7788	458.673
Union#J352#Hypertrophy of adenoids	European	flexdmg	Chapter X Diseases of the respiratory system	0.048	20.8115	213516	57	1	0.0175439	213459	183	0.000857307	2.8656	151.144
Union#I50#Heart failure	European	flexdmg	Chapter IX Diseases of the circulatory system	0.0094	1.7831	139606	19291	28	0.00145145	120315	98	0.000814529	1.1713	2.7145
Union#I450#Right fascicular block	European	flexdmg	Chapter IX Diseases of the circulatory system	0.0269	38.1662	124822	34	1	0.0294118	124788	99	0.000793346	5.1693	281.79
Union#M997#Connective tissue and disc stenosis of intervertebral foramina	European	flexdmg	Chapter XIII Diseases of the musculoskeletal system and connective tissue	0.0895	10.833	157801	102	1	0.00980392	157699	144	0.000913132	1.501	78.1822
42031#Source of all cause parkinsonism report	South Asian	flexdmg	Chapter VI Diseases of the nervous system	0.0172	116.681	8122	70	1	0.0142857	8052	1	0.000124193	7.2245	1884.49
Union#Block L80-L99#L80-L99 Other disorders of the skin and subcutaneous tissue	African	flexdmg	Chapter XII Diseases of the skin and subcutaneous tissue	0.013	27.813	6860	462	2	0.004329	6398	1	0.000156299	2.5172	307.314
40002#I429#Cardiomyopathy unspecified	European	flexdmg	Chapter IX Diseases of the circulatory system	0.0415	24.2076	276455	47	1	0.0212766	276408	248	0.000897224	3.3253	176.226
40006#Chapter II#Chapter II Neoplasms	African	flexdmg	Chapter II Neoplasms	0.0605	11.3743	7613	1140	2	0.00175439	6473	1	0.000154488	1.0305	125.548
Union#M201#Hallux valgus (acquired)	European	flexdmg	Chapter XIII Diseases of the musculoskeletal system and connective tissue	0.0112	1.9976	101806	9766	18	0.00184313	92040	85	0.000923512	1.2008	3.3232
40006#C502#Malignant neoplasm: Upper-inner quadrant of breast	European	flexdmg	Chapter II Neoplasms	0.0168	3.4695	187705	1528	5	0.00327225	186177	176	0.000945337	1.4243	8.4516
Union#R471#Dysarthria and anarthria	South Asian	flexdmg	Chapter XVIII Symptoms signs and abnormal clinical and laboratory findings not elsewhere classified	0.0288		1631	47	1	0.0212766	1584	0	0
20002#1066#heart|cardiac problem	European	flexdmg	Chapter IX Diseases of the circulatory system	0.0138	1.5389	237474	33035	43	0.00130165	204439	173	0.000846218	1.1017	2.1495
40006#C674#Malignant neoplasm: Posterior wall of bladder	European	flexdmg	Chapter II Neoplasms	0.0673	14.6135	182180	76	1	0.0131579	182104	166	0.000911567	2.0199	105.724
41202#H020#Entropion and trichiasis of eyelid	European	flexdmg	Chapter VII Diseases of the eye and adnexa	0.0015	5.0412	298330	1424	6	0.00421348	296906	249	0.000838649	2.2394	11.3483
Union#Z860#Personal history of other neoplasms	European	flexdmg	Chapter XXI Factors influencing health status and contact with health services	0.0928	0.4995	170999	12673	6	0.000473447	158326	150	0.000947412	0.2208	1.1298
41202#L72#Follicular cysts of skin and subcutaneous tissue	European	flexdmg	Chapter XII Diseases of the skin and subcutaneous tissue	0.0314	1.795	400260	10793	17	0.00157509	389467	342	0.000878123	1.1025	2.9224
Union#E112#Type 2 diabetes mellitus With renal complications	European	flexdmg	Chapter IV Endocrine nutritional and metabolic diseases	0.0884	4.0977	159538	627	2	0.00318979	158911	124	0.000780311	1.0112	16.605
41202#D689#Coagulation defect unspecified	European	flexdmg	Chapter III Diseases of the blood and blood-forming organs and certain disorders involving the immune mechanism	0.0363	27.7936	434587	42	1	0.0238095	434545	381	0.000876779	3.8133	202.574
131155#Source of report of H18 (Other disorders of cornea)	European	flexdmg	Chapter VII Diseases of the eye and adnexa	0.0632	1.8922	435587	5361	9	0.00167879	430226	382	0.000887905	0.9765	3.6667
41202#A084#Viral intestinal infection unspecified	European	flexdmg	Chapter I Certain infectious and parasitic diseases	0.0339	3.352	401228	1347	4	0.00296956	399881	355	0.000887764	1.2493	8.9936
41202#K650#Acute peritonitis	European	flexdmg	Chapter XI Diseases of the digestive system	0.0557	5.3509	181527	407	2	0.004914	181120	167	0.000922041	1.3227	21.647
Union#H041#Other disorders of lacrimal gland	African	flexdmg	Chapter VII Diseases of the eye and adnexa	0.0417	47.0649	3703	78	1	0.0128205	3625	1	0.000275862	2.9168	759.426
Union#C674#Malignant neoplasm: Posterior wall of bladder	European	flexdmg	Chapter II Neoplasms	0.0064	8.2477	173446	414	3	0.00724638	173032	153	0.00088423	2.62	25.9629
40006#C20#Malignant neoplasm of rectum	European	flexdmg	Chapter II Neoplasms	0.0764	2.2577	248213	2499	5	0.0020008	245714	218	0.00088721	0.9295	5.4835
41202#K92#Other diseases of digestive system	European	flexdmg	Chapter XI Diseases of the digestive system	0.0013	2.0835	229055	13290	25	0.00188111	215765	195	0.000903761	1.3734	3.1606
Union#H73#Other disorders of tympanic membrane	European	flexdmg	Chapter VIII Diseases of the ear and mastoid process	0.0387	4.1205	176855	735	3	0.00408163	176120	175	0.000993641	1.3131	12.9299
Union#H40#Glaucoma	European	flexdmg	Chapter VII Diseases of the eye and adnexa	0.0375	0.4838	290676	18802	8	0.000425487	271874	239	0.000879084	0.2391	0.9788
Union#K802#Calculus of gallbladder without cholecystitis	European	flexdmg	Chapter XI Diseases of the digestive system	0.0323	1.6913	155368	15920	22	0.00138191	139448	114	0.000817509	1.0712	2.6704
Union#Block R25-R29#R25-R29 Symptoms and signs involving the nervous and musculoskeletal systems	European	flexdmg	Chapter XVIII Symptoms signs and abnormal clinical and laboratory findings not elsewhere classified	0.073	1.5547	91064	26693	29	0.00108643	64371	45	0.000699073	0.9747	2.4799
Union#K641#Second degree haemorrhoids	European	flexdmg	Chapter XI Diseases of the digestive system	0.0203	2.6558	151814	3044	7	0.00229961	148770	129	0.00086711	1.2402	5.6874
132191#Source of report of O15 (Eclampsia)	European	flexdmg	Chapter XV Pregnancy childbirth and the puerperium	0.086	11.273	249197	100	1	0.01	249097	223	0.000895234	1.5654	81.179
Union#H278#Other specified disorders of lens	European	flexdmg	Chapter VII Diseases of the eye and adnexa	0.0031	10.7193	283245	322	3	0.00931677	282923	248	0.000876564	3.4155	33.6414
40002#Chapter I#Chapter I Certain infectious and parasitic diseases	European	flexdmg	Chapter I Certain infectious and parasitic diseases	0.067	2.6659	341449	1674	4	0.00238949	339775	305	0.000897653	0.993	7.1572
130187#Source of report of B06 (Rubella [German measles])	European	flexdmg	Chapter I Certain infectious and parasitic diseases	0.0994	0.2122	391444	5168	1	0.000193498	386276	352	0.000911266	0.0298	1.5109
22128#Doctor diagnosed emphysema	European	flexdmg	Chapter X Diseases of the respiratory system	0.0388	6.6292	85113	352	2	0.00568182	84761	73	0.000861245	1.6206	27.1177
41202#K521#Toxic gastroenteritis and colitis	European	flexdmg	Chapter XI Diseases of the digestive system	0.0802	4.3238	254466	519	2	0.00385356	253947	227	0.000893887	1.0719	17.4412
20002#1505#haemorrhoids | piles	European	flexdmg	Chapter XI Diseases of the digestive system	0.098	2.7657	280252	1189	3	0.00252313	279063	255	0.000913772	0.8848	8.6448
41202#I828#Embolism and thrombosis of other specified veins	European	flexdmg	Chapter IX Diseases of the circulatory system	0.0167	10.3751	348166	221	2	0.00904977	347945	306	0.000879449	2.5668	41.9366
20002#1077#heart arrhythmia	European	flexdmg	Chapter IX Diseases of the circulatory system	0.0363	2.0038	228181	7014	12	0.00171086	221167	189	0.000854558	1.1175	3.593
41202#Block D00-D09#D00-D09 In situ neoplasms	African	flexdmg	Chapter II Neoplasms	0.0465	41.8796	4633	109	1	0.00917431	4524	1	0.000221043	2.6023	673.993
41202#Block L60-L75#L60-L75 Disorders of skin appendages	European	flexdmg	Chapter XII Diseases of the skin and subcutaneous tissue	0.0704	1.5811	402654	12905	18	0.00139481	389749	344	0.000882619	0.984	2.5405
40002#J86#Pyothorax	European	flexdmg	Chapter X Diseases of the respiratory system	0.0427	23.5037	308466	47	1	0.0212766	308419	285	0.000924068	3.2303	171.015
Union#L70#Acne	European	flexdmg	Chapter XII Diseases of the skin and subcutaneous tissue	0.0874	1.7614	237902	6355	10	0.00157356	231547	207	0.000893987	0.9333	3.324
Union#C79#Secondary malignant neoplasm of other and unspecified sites	African	flexdmg	Chapter II Neoplasms	0.0506	38.3125	5663	145	1	0.00689655	5518	1	0.000181225	2.3845	615.582
Union#I678#Other specified cerebrovascular diseases	African	flexdmg	Chapter IX Diseases of the circulatory system	0.008	36.4233	3634	191	2	0.0104712	3443	1	0.000290444	3.2879	403.497
Union#I678#Other specified cerebrovascular diseases	South Asian	flexdmg	Chapter IX Diseases of the circulatory system	0.087	21.6338	3216	143	1	0.00699301	3073	1	0.000325415	1.3462	347.657
131845#Source of report of M02 (Reactive arthropathies)	European	flexdmg	Chapter XIII Diseases of the musculoskeletal system and connective tissue	0.0262	8.1281	329878	273	2	0.00732601	329605	299	0.000907146	2.0131	32.818
131279#Source of report of I06 (Rheumatic aortic valve diseases)	European	flexdmg	Chapter IX Diseases of the circulatory system	0.0942	10.2193	459449	110	1	0.00909091	459339	412	0.000896941	1.4232	73.3773
41202#R502#Drug-induced fever	European	flexdmg	Chapter XVIII Symptoms signs and abnormal clinical and laboratory findings not elsewhere classified	0.0577	17.1309	284108	67	1	0.0149254	284041	251	0.000883675	2.3684	123.909
40002#D649#Anaemia unspecified	European	flexdmg	Chapter III Diseases of the blood and blood-forming organs and certain disorders involving the immune mechanism	0.0575	17.2009	310349	68	1	0.0147059	310281	269	0.000866956	2.3792	124.356
Union#M519#Intervertebral disc disorder unspecified	South Asian	flexdmg	Chapter XIII Diseases of the musculoskeletal system and connective tissue	0.0483		3351	162	1	0.00617284	3189	0	0
Union#I429#Cardiomyopathy unspecified	European	flexdmg	Chapter IX Diseases of the circulatory system	0.0413	3.1771	122807	1405	4	0.00284698	121402	109	0.000897844	1.1697	8.6294
Union#E106#Type 1 diabetes mellitus With other specified complications	European	flexdmg	Chapter IV Endocrine nutritional and metabolic diseases	0.0598	16.5382	185459	71	1	0.0140845	185388	160	0.000863055	2.2834	119.785
41202#Block K65-K67#K65-K67 Diseases of peritoneum	European	flexdmg	Chapter XI Diseases of the digestive system	0.0435	3.0961	255395	1448	4	0.00276243	253947	227	0.000893887	1.1505	8.332
41202#K565#Intestinal adhesions [bands] with obstruction	European	flexdmg	Chapter XI Diseases of the digestive system	0.0875	2.428	242685	1790	4	0.00223464	240895	222	0.000921563	0.9023	6.5336
41202#Block H40-H42#H40-H42 Glaucoma	African	flexdmg	Chapter VII Diseases of the eye and adnexa	0.0554	34.7821	5584	157	1	0.00636943	5427	1	0.000184264	2.1656	558.652
41202#I635#Cerebral infarction due to unspecified occlusion or stenosis of cerebral arteries	African	flexdmg	Chapter IX Diseases of the circulatory system	0.0166	121.069	7082	59	1	0.0169492	7023	1	0.000142389	7.4819	1959.1
Union#E142#Unspecified diabetes mellitus With renal complications	European	flexdmg	Chapter IV Endocrine nutritional and metabolic diseases	0.0754	12.9707	170320	94	1	0.0106383	170226	141	0.000828311	1.7955	93.7012
Union#B01#Varicella [chickenpox]	African	flexdmg	Chapter I Certain infectious and parasitic diseases	0.0833	17.0896	6089	174	1	0.00574713	5915	2	0.000338123	1.5422	189.374
Union#H602#Malignant otitis externa	European	flexdmg	Chapter VIII Diseases of the ear and mastoid process	0.0537	18.5846	122982	57	1	0.0175439	122925	118	0.000959935	2.5515	135.365
Union#H739#Disorder of tympanic membrane unspecified	European	flexdmg	Chapter VIII Diseases of the ear and mastoid process	0.0328	31.0057	211074	35	1	0.0285714	211039	200	0.000947692	4.2238	227.606
Union#M8586#Other specified disorders of bone density and structure Lower leg	European	flexdmg	Chapter XIII Diseases of the musculoskeletal system and connective tissue	0.0599	16.5679	123448	63	1	0.015873	123385	120	0.000972566	2.2788	120.458
40006#Block C60-C63#C60-C63 Malignant neoplasms of male genital organs	African	flexdmg	Chapter II Neoplasms	0.0997		3469	346	1	0.00289017	3123	0	0
Union#M0632#Rheumatoid nodule Upper arm	European	flexdmg	Chapter XIII Diseases of the musculoskeletal system and connective tissue	0.0361	28.0547	157739	40	1	0.025	157699	144	0.000913132	3.8285	205.581
41202#M2451#Contracture of joint Shoulder region	European	flexdmg	Chapter XIII Diseases of the musculoskeletal system and connective tissue	0.034	29.7805	320976	38	1	0.0263158	320938	291	0.000906717	4.0724	217.781
41202#K068#Other specified disorders of gingiva and edentulous alveolar ridge	European	flexdmg	Chapter XI Diseases of the digestive system	0.0356	6.8782	254274	327	2	0.00611621	253947	227	0.000893887	1.7025	27.7886
41202#D231#Benign neoplasm: Skin of eyelid including canthus	European	flexdmg	Chapter II Neoplasms	0.0173	3.4284	319550	1565	5	0.00319489	317985	297	0.000934006	1.4145	8.3093
Union#H611#Noninfective disorders of pinna	European	flexdmg	Chapter VIII Diseases of the ear and mastoid process	0.0929	10.4128	167011	103	1	0.00970874	166908	157	0.000940638	1.4438	75.1007
Union#M224#Chondromalacia patellae	European	flexdmg	Chapter XIII Diseases of the musculoskeletal system and connective tissue	0.0958	3.9006	158262	563	2	0.0035524	157699	144	0.000913132	0.9638	15.786
Union#Chapter XIV#Chapter XIV Diseases of the genitourinary system	European	flexdmg	Chapter XIV Diseases of the genitourinary system	0.0783	0.8084	329838	165955	131	0.000789371	163883	160	0.000976306	0.6416	1.0185
41202#Block R25-R29#R25-R29 Symptoms and signs involving the nervous and musculoskeletal systems	African	flexdmg	Chapter XVIII Symptoms signs and abnormal clinical and laboratory findings not elsewhere classified	0.0207		5209	108	1	0.00925926	5101	0	0
41202#Block R25-R29#R25-R29 Symptoms and signs involving the nervous and musculoskeletal systems	South Asian	flexdmg	Chapter XVIII Symptoms signs and abnormal clinical and laboratory findings not elsewhere classified	0.0257		5719	147	1	0.00680272	5572	0	0
42023#Source of vascular dementia report	European	flexdmg	Chapter VI Diseases of the nervous system	0.0614	2.7472	358207	1610	4	0.00248447	356597	323	0.000905784	1.0236	7.3733
41202#D042#Carcinoma in situ: Skin of ear and external auricular canal	European	flexdmg	Chapter II Neoplasms	0.0815	11.9636	156757	90	1	0.0111111	156667	147	0.000938296	1.6558	86.4421
Union#R827#Abnormal findings on microbiological examination of urine	European	flexdmg	Chapter XVIII Symptoms signs and abnormal clinical and laboratory findings not elsewhere classified	0.0029	11.2146	70354	315	3	0.00952381	70039	60	0.000856666	3.4985	35.9485
Union#H438#Other disorders of vitreous body	European	flexdmg	Chapter VII Diseases of the eye and adnexa	0.045	2.6421	267605	2245	5	0.00222717	265360	224	0.000844136	1.088	6.416
41202#I82#Other venous embolism and thrombosis	European	flexdmg	Chapter IX Diseases of the circulatory system	0.0426	6.2081	348313	368	2	0.00543478	347945	306	0.000879449	1.5398	25.0299
Union#I490#Ventricular fibrillation and flutter	European	flexdmg	Chapter IX Diseases of the circulatory system	0.0459	3.8792	99574	900	3	0.00333333	98674	85	0.000861422	1.2243	12.2914
41202#R296#Tendency to fall not elsewhere classified	African	flexdmg	Chapter XVIII Symptoms signs and abnormal clinical and laboratory findings not elsewhere classified	0.0101		5153	52	1	0.0192308	5101	0	0
41202#R296#Tendency to fall not elsewhere classified	South Asian	flexdmg	Chapter XVIII Symptoms signs and abnormal clinical and laboratory findings not elsewhere classified	0.0105		5631	59	1	0.0169492	5572	0	0
Union#M1902#Primary arthrosis of other joints Upper arm	European	flexdmg	Chapter XIII Diseases of the musculoskeletal system and connective tissue	0.0635	15.6081	106304	69	1	0.0144928	106235	100	0.000941309	2.1462	113.507
Union#L579#Skin changes due to chronic exposure to nonionizing radiation unspecified	European	flexdmg	Chapter XII Diseases of the skin and subcutaneous tissue	0.0428	23.4256	269026	49	1	0.0204082	268977	239	0.000888552	3.2202	170.408
41202#H409#Glaucoma unspecified	European	flexdmg	Chapter VII Diseases of the eye and adnexa	0.0852	2.9407	380760	1212	3	0.00247525	379548	320	0.000843108	0.9421	9.1792
Union#M230#Cystic meniscus	European	flexdmg	Chapter XIII Diseases of the musculoskeletal system and connective tissue	0.025	8.3939	125699	271	2	0.00738007	125428	111	0.00088497	2.0627	34.1572
Union#F023#Dementia in Parkinson disease	European	flexdmg	Chapter V Mental and behavioural disorders	0.0713	4.6424	182655	466	2	0.00429185	182189	169	0.000927608	1.1482	18.771
Union#D759#Disease of blood and blood-forming organs unspecified	African	flexdmg	Chapter III Diseases of the blood and blood-forming organs and certain disorders involving the immune mechanism	0.034	57.9759	4897	84	1	0.0119048	4813	1	0.000207771	3.5955	934.831
4803#Tinnitus	European	flexdmg	Chapter VIII Diseases of the ear and mastoid process	0.0521	0.6536	133641	43156	29	0.000671981	90485	93	0.00102779	0.4307	0.9918
Union#A081#Acute gastroenteropathy due to Norwalk agent	European	flexdmg	Chapter I Certain infectious and parasitic diseases	0.0274	7.9418	249389	271	2	0.00738007	249118	233	0.0009353	1.9643	32.1089
40006#D05#Carcinoma in situ of breast	African	flexdmg	Chapter II Neoplasms	0.0293	67.7846	4473	66	1	0.0151515	4407	1	0.000226912	4.1941	1095.53
20002#1136#liver|biliary|pancreas problem	Admixed American	flexdmg	Chapter XI Diseases of the digestive system	0.0796	24.3438	813	33	1	0.030303	780	1	0.00128205	1.4888	398.054
Union#I12#Hypertensive renal disease	European	flexdmg	Chapter IX Diseases of the circulatory system	0.0105	3.4078	126160	1923	6	0.00312012	124237	114	0.000917601	1.4976	7.7544
40002#Block I20-I25#I20-I25 Ischaemic heart diseases	European	flexdmg	Chapter IX Diseases of the circulatory system	0.0691	2.0131	264825	4502	8	0.00177699	260323	230	0.000883518	0.9941	4.0763
41202#H251#Senile nuclear cataract	European	flexdmg	Chapter VII Diseases of the eye and adnexa	0.0977	1.4376	361085	18702	23	0.00122981	342383	293	0.000855767	0.9402	2.1983
Union#J82#Pulmonary eosinophilia not elsewhere classified	European	flexdmg	Chapter X Diseases of the respiratory system	0.0184	9.8766	213697	238	2	0.00840336	213459	183	0.000857307	2.4372	40.0244
20002#1400#peptic ulcer	European	flexdmg	Chapter XI Diseases of the digestive system	0.0674	4.7814	288223	461	2	0.00433839	287762	262	0.000910475	1.1859	19.2777
130847#Source of report of F05 (Delirium not induced by alcohol and other psychoactive substances)	African	flexdmg	Chapter V Mental and behavioural disorders	0.0408	47.8148	6592	136	1	0.00735294	6456	1	0.000154895	2.975	768.492
130847#Source of report of F05 (Delirium not induced by alcohol and other psychoactive substances)	South Asian	flexdmg	Chapter V Mental and behavioural disorders	0.0161		7633	123	1	0.00813008	7510	0	0
41202#R030#Elevated blood-pressure reading without diagnosis of hypertension	European	flexdmg	Chapter XVIII Symptoms signs and abnormal clinical and laboratory findings not elsewhere classified	0.0768	12.7038	284131	90	1	0.0111111	284041	251	0.000883675	1.763	91.5388
40002#Block E10-E14#E10-E14 Diabetes mellitus	European	flexdmg	Chapter IV Endocrine nutritional and metabolic diseases	0.0504	2.3133	297478	3058	6	0.00196207	294420	250	0.000849127	1.0286	5.2026
41202#I800#Phlebitis and thrombophlebitis of superficial vessels of lower extremities	European	flexdmg	Chapter IX Diseases of the circulatory system	0.0155	5.8937	300103	580	3	0.00517241	299523	264	0.000881401	1.8831	18.4457
41202#A08#Viral and other specified intestinal infections	European	flexdmg	Chapter I Certain infectious and parasitic diseases	0.0114	3.8134	404298	1479	5	0.00338066	402819	358	0.000888737	1.5752	9.2317
41202#I27#Other pulmonary heart diseases	European	flexdmg	Chapter IX Diseases of the circulatory system	0.0582	5.2068	299207	443	2	0.00451467	298764	260	0.000870252	1.2912	20.9962
Union#I7000#Atherosclerosis of aorta without gangrene	European	flexdmg	Chapter IX Diseases of the circulatory system	0.072	3.1955	130661	1171	3	0.00256191	129490	104	0.000803151	1.0126	10.0844
20002#1519#kidney nephropathy	European	flexdmg	Chapter XIV Diseases of the genitourinary system	0.0778	12.5135	409269	91	1	0.010989	409178	363	0.000887144	1.7389	90.0486
130829#Source of report of E87 (Other disorders of fluid electrolyte and acid-base balance)	European	flexdmg	Chapter IV Endocrine nutritional and metabolic diseases	0.0879	1.3848	411346	26187	32	0.00122198	385159	340	0.000882752	0.9636	1.9901
41202#M02#Reactive arthropathies	European	flexdmg	Chapter XIII Diseases of the musculoskeletal system and connective tissue	0.0672	14.6171	252133	74	1	0.0135135	252059	236	0.000936289	2.0232	105.604
41202#M544#Lumbago with sciatica	European	flexdmg	Chapter XIII Diseases of the musculoskeletal system and connective tissue	0.0422	3.9682	272583	834	3	0.00359712	271749	247	0.000908927	1.2685	12.4138
Union#M502#Other cervical disc displacement	European	flexdmg	Chapter XIII Diseases of the musculoskeletal system and connective tissue	0.0291	4.6296	158411	712	3	0.00421348	157699	144	0.000913132	1.4722	14.5586
Union#G252#Other specified forms of tremor	European	flexdmg	Chapter VI Diseases of the nervous system	0.0976	9.8488	299052	119	1	0.00840336	298933	257	0.000859724	1.3706	70.7702
Union#M2303#Cystic meniscus Medial collateral ligament or Other and unspecified medial meniscus	European	flexdmg	Chapter XIII Diseases of the musculoskeletal system and connective tissue	0.0525	19.0577	109247	55	1	0.0181818	109192	106	0.000970767	2.6124	139.029
40002#K75#Other inflammatory liver diseases	European	flexdmg	Chapter XI Diseases of the digestive system	0.054	18.3516	456083	62	1	0.016129	456021	407	0.000892503	2.5379	132.702
Union#R502#Drug-induced fever	European	flexdmg	Chapter XVIII Symptoms signs and abnormal clinical and laboratory findings not elsewhere classified	0.0883	11.0624	84607	107	1	0.00934579	84500	72	0.000852071	1.5232	80.3414
41202#E877#Fluid overload	European	flexdmg	Chapter IV Endocrine nutritional and metabolic diseases	0.0444	6.0641	351823	378	2	0.00529101	351445	308	0.000876382	1.5043	24.4464
Union#E83#Disorders of mineral metabolism	African	flexdmg	Chapter IV Endocrine nutritional and metabolic diseases	0.0447		4165	186	1	0.00537634	3979	0	0
130821#Source of report of E83 (Disorders of mineral metabolism)	African	flexdmg	Chapter IV Endocrine nutritional and metabolic diseases	0.0627	23.0324	8710	186	1	0.00537634	8524	2	0.000234632	2.0792	255.142
Union#Block E10-E14#E10-E14 Diabetes mellitus	African	flexdmg	Chapter IV Endocrine nutritional and metabolic diseases	0.0738		6299	1711	2	0.00116891	4588	0	0
Union#Q278#Other specified congenital malformations of peripheral vascular system	European	flexdmg	Chapter XVII Congenital malformations deformations and chromosomal abnormalities	0.0598	16.4774	441925	69	1	0.0144928	441856	394	0.000891693	2.2822	118.964
41202#H74#Other disorders of middle ear and mastoid	European	flexdmg	Chapter VIII Diseases of the ear and mastoid process	0.0406	6.3764	366038	359	2	0.00557103	365679	321	0.000877819	1.5817	25.7057
Union#R69#Unknown and unspecified causes of morbidity	European	flexdmg	Chapter XVIII Symptoms signs and abnormal clinical and laboratory findings not elsewhere classified	0.0154	1.6989	98830	29342	38	0.00129507	69488	53	0.000762722	1.1198	2.5775
130231#Source of report of B37 (Candidiasis)	South Asian	flexdmg	Chapter I Certain infectious and parasitic diseases	0.0467	41.5316	10082	238	1	0.00420168	9844	1	0.000101585	2.5899	666.011
Union#O13#Gestational [pregnancy-induced] hypertension	European	flexdmg	Chapter XV Pregnancy childbirth and the puerperium	0.0297	4.581	211846	730	3	0.00410959	211116	190	0.000899979	1.461	14.3644
131247#Source of report of H74 (Other disorders of middle ear and mastoid)	European	flexdmg	Chapter VIII Diseases of the ear and mastoid process	0.0493	3.7131	426632	905	3	0.00331492	425727	381	0.00089494	1.19	11.5859
41202#M0590#Seropositive rheumatoid arthritis unspecified Multiple sites	European	flexdmg	Chapter XIII Diseases of the musculoskeletal system and connective tissue	0.0395	6.4934	224554	329	2	0.00607903	224225	211	0.000941019	1.6066	26.2455
41202#D696#Thrombocytopenia unspecified	European	flexdmg	Chapter III Diseases of the blood and blood-forming organs and certain disorders involving the immune mechanism	0.094	3.9288	323827	602	2	0.00332226	323225	274	0.000847707	0.9754	15.8256
41202#K06#Other disorders of gingiva and edentulous alveolar ridge	European	flexdmg	Chapter XI Diseases of the digestive system	0.0724	4.5902	254436	489	2	0.00408998	253947	227	0.000893887	1.1378	18.5186
41202#H401#Primary open-angle glaucoma	African	flexdmg	Chapter VII Diseases of the eye and adnexa	0.0341	57.8	5294	91	1	0.010989	5203	1	0.000192197	3.587	931.382
40002#M25#Other joint disorders not elsewhere classified	European	flexdmg	Chapter XIII Diseases of the musculoskeletal system and connective tissue	0.0283	36.0463	458591	32	1	0.03125	458559	410	0.000894105	4.9091	264.68
Union#E213#Hyperparathyroidism unspecified	European	flexdmg	Chapter IV Endocrine nutritional and metabolic diseases	0.066	3.2983	194468	1037	3	0.00289296	193431	170	0.000878866	1.0515	10.346
41202#H278#Other specified disorders of lens	European	flexdmg	Chapter VII Diseases of the eye and adnexa	0.0173	10.1654	326391	236	2	0.00847458	326155	274	0.000840091	2.5146	41.0938
Union#N08#Glomerular disorders in diseases classified elsewhere	European	flexdmg	Chapter XIV Diseases of the genitourinary system	0.079	3.0502	192781	1027	3	0.00292113	191754	184	0.000959563	0.9731	9.5607
Union#I20#Angina pectoris	European	flexdmg	Chapter IX Diseases of the circulatory system	0.0082	1.6079	155587	34976	48	0.00137237	120611	103	0.000853985	1.1413	2.2652
Union#R619#Hyperhidrosis unspecified	European	flexdmg	Chapter XVIII Symptoms signs and abnormal clinical and laboratory findings not elsewhere classified	0.0303	3.5935	56779	1264	4	0.00316456	55515	49	0.000882644	1.2948	9.973
Union#Q780#Osteogenesis imperfecta	European	flexdmg	Chapter XVII Congenital malformations deformations and chromosomal abnormalities	0.0018	33.4466	441925	69	2	0.0289855	441856	394	0.000891693	8.1664	136.986
Union#F019#Vascular dementia unspecified	European	flexdmg	Chapter V Mental and behavioural disorders	0.0018	4.2169	217488	1889	7	0.00370566	215599	190	0.000881266	1.9806	8.9781
41202#I272#Other secondary pulmonary hypertension	European	flexdmg	Chapter IX Diseases of the circulatory system	0.0252	8.2925	348221	276	2	0.00724638	347945	306	0.000879449	2.0542	33.4764
41202#E112#Type 2 diabetes mellitus With renal complications	European	flexdmg	Chapter IV Endocrine nutritional and metabolic diseases	0.037	27.2301	322838	43	1	0.0232558	322795	282	0.000873619	3.7348	198.532
Union#Block R00-R09#R00-R09 Symptoms and signs involving the circulatory and respiratory systems	European	flexdmg	Chapter XVIII Symptoms signs and abnormal clinical and laboratory findings not elsewhere classified	0.0373	1.4679	154838	90140	92	0.00102063	64698	45	0.000695539	1.0275	2.097
Union#I67#Other cerebrovascular diseases	African	flexdmg	Chapter IX Diseases of the circulatory system	0.0155	25.3088	3717	274	2	0.00729927	3443	1	0.000290444	2.2875	280.01
Union#E55#Vitamin D deficiency	African	flexdmg	Chapter IV Endocrine nutritional and metabolic diseases	0.0741		4102	304	1	0.00328947	3798	0	0
41202#M2329#Derangement of meniscus due to old tear or injury Unspecified ligament or Unspecified meniscus	European	flexdmg	Chapter XIII Diseases of the musculoskeletal system and connective tissue	0.0185	9.8318	264567	224	2	0.00892857	264343	242	0.000915477	2.4297	39.7843
40002#Chapter XIV#Chapter XIV Diseases of the genitourinary system	European	flexdmg	Chapter XIV Diseases of the genitourinary system	0.0143	2.8254	323044	2704	7	0.00258876	320340	294	0.000917775	1.3339	5.9846
41202#Block B50-B64#B50-B64 Protozoal diseases	African	flexdmg	Chapter I Certain infectious and parasitic diseases	0.0383	51.088	6513	126	1	0.00793651	6387	1	0.000156568	3.1773	821.437
Union#Q858#Other phakomatoses not elsewhere classified	European	flexdmg	Chapter XVII Congenital malformations deformations and chromosomal abnormalities	0.042	23.8396	441904	48	1	0.0208333	441856	394	0.000891693	3.281	173.218
20002#1510#dyspepsia | indigestion	European	flexdmg	Chapter XI Diseases of the digestive system	0.0963	3.8692	382021	578	2	0.00346021	381443	342	0.000896595	0.9614	15.5712
41202#E16#Other disorders of pancreatic internal secretion	European	flexdmg	Chapter IV Endocrine nutritional and metabolic diseases	0.0682	3.2409	332065	1055	3	0.0028436	331010	291	0.000879128	1.0375	10.1239
Union#M0590#Seropositive rheumatoid arthritis unspecified Multiple sites	European	flexdmg	Chapter XIII Diseases of the musculoskeletal system and connective tissue	0.0697	4.7242	112336	457	2	0.00437637	111879	104	0.000929576	1.1624	19.2002
Union#J219#Acute bronchiolitis unspecified	European	flexdmg	Chapter X Diseases of the respiratory system	0.0901	10.7474	181340	105	1	0.00952381	181235	162	0.000893867	1.4907	77.4851
Union#E559#Vitamin D deficiency unspecified	African	flexdmg	Chapter IV Endocrine nutritional and metabolic diseases	0.0673		3925	264	1	0.00378788	3661	0	0
41202#M1902#Primary arthrosis of other joints Upper arm	European	flexdmg	Chapter XIII Diseases of the musculoskeletal system and connective tissue	0.0437	22.9471	211633	48	1	0.0208333	211585	196	0.000926342	3.1503	167.148
41202#K570#Diverticular disease of small intestine with perforation and abscess	European	flexdmg	Chapter XI Diseases of the digestive system	0.0718	13.6306	254030	83	1	0.0120482	253947	227	0.000893887	1.8891	98.349
41202#F02#Dementia in other diseases classified elsewhere	European	flexdmg	Chapter V Mental and behavioural disorders	0.0425	23.5799	311636	47	1	0.0212766	311589	287	0.000921085	3.2408	171.565
40006#D43#Neoplasm of uncertain or unknown behaviour of brain and central nervous system	European	flexdmg	Chapter II Neoplasms	0.0959	10.0324	341788	108	1	0.00925926	341680	318	0.000930695	1.396	72.0978
Union#R47#Speech disturbances not elsewhere classified	South Asian	flexdmg	Chapter XVIII Symptoms signs and abnormal clinical and laboratory findings not elsewhere classified	0.078		1718	134	1	0.00746269	1584	0	0
131297#Source of report of I20 (Angina pectoris)	European	flexdmg	Chapter IX Diseases of the circulatory system	0.0031	1.6432	328572	34765	48	0.0013807	293807	247	0.000840688	1.206	2.239
40002#F01#Vascular dementia	European	flexdmg	Chapter V Mental and behavioural disorders	0.0018	12.8966	329660	254	3	0.011811	329406	305	0.000925909	4.1086	40.4813
41202#Q070#Arnold-Chiari syndrome	European	flexdmg	Chapter XVII Congenital malformations deformations and chromosomal abnormalities	0.038	26.5005	280622	42	1	0.0238095	280580	258	0.000919524	3.6315	193.383
Union#G959#Disease of spinal cord unspecified	European	flexdmg	Chapter VI Diseases of the nervous system	0.038	6.6288	258253	357	2	0.00560224	257896	219	0.00084918	1.641	26.7772
Union#G500#Trigeminal neuralgia	European	flexdmg	Chapter VI Diseases of the nervous system	0.0101	4.9084	229456	963	4	0.00415369	228493	194	0.000849041	1.8201	13.2373
Union#R455#Hostility	European	flexdmg	Chapter XVIII Symptoms signs and abnormal clinical and laboratory findings not elsewhere classified	0.0761	13.0874	47878	97	1	0.0103093	47781	38	0.000795295	1.7788	96.2883
131023#Source of report of G20 (Parkinson disease)	South Asian	flexdmg	Chapter VI Diseases of the nervous system	0.0154	129.909	10082	78	1	0.0128205	10004	1	9.996e-05	8.052	2095.92
41202#K20#Oesophagitis	South Asian	flexdmg	Chapter XI Diseases of the digestive system	0.0798	23.6533	4908	200	1	0.005	4708	1	0.000212404	1.4741	379.55
20002#1490#aortic stenosis	European	flexdmg	Chapter IX Diseases of the circulatory system	0.0684	14.3608	232502	78	1	0.0128205	232424	210	0.000903521	1.9881	103.733
Union#K644#Residual haemorrhoidal skin tags	European	flexdmg	Chapter XI Diseases of the digestive system	0.0232	2.8258	156617	2429	6	0.00247015	154188	135	0.000875555	1.2461	6.4078
41202#Q180#Sinus fistula and cyst of branchial cleft	European	flexdmg	Chapter XVII Congenital malformations deformations and chromosomal abnormalities	0.0778	12.5108	455903	90	1	0.0111111	455813	409	0.000897298	1.7389	90.0129
Union#Block J40-J47#J40-J47 Chronic lower respiratory diseases	European	flexdmg	Chapter X Diseases of the respiratory system	0.0982	1.2736	276668	63209	69	0.00109162	213459	183	0.000857307	0.9654	1.6802
Union#J181#Lobar pneumonia unspecified	African	flexdmg	Chapter X Diseases of the respiratory system	0.0506		5061	256	1	0.00390625	4805	0	0
41202#J110#Influenza with pneumonia virus not identified	European	flexdmg	Chapter X Diseases of the respiratory system	0.0565	17.5136	405364	64	1	0.015625	405300	367	0.000905502	2.4226	126.612
Union#Block G30-G32#G30-G32 Other degenerative diseases of the nervous system	South Asian	flexdmg	Chapter VI Diseases of the nervous system	0.0285	69.4272	7256	104	1	0.00961538	7152	1	0.000139821	4.3129	1117.62
Union#K223#Perforation of oesophagus	European	flexdmg	Chapter XI Diseases of the digestive system	0.0715	13.7758	111751	92	1	0.0108696	111659	89	0.00079707	1.8988	99.9411
Union#M8211#Osteoporosis in endocrine disorders Shoulder region	European	flexdmg	Chapter XIII Diseases of the musculoskeletal system and connective tissue	0.0709	13.8498	157779	80	1	0.0125	157699	144	0.000913132	1.9139	100.222
42017#Source of chronic obstructive pulmonary disease report	European	flexdmg	Chapter X Diseases of the respiratory system	0.0352	1.5019	390146	25253	32	0.00126718	364893	308	0.000844083	1.0434	2.1619
41202#G553#Nerve root and plexus compressions in other dorsopathies	European	flexdmg	Chapter VI Diseases of the nervous system	0.0797	12.2007	419156	94	1	0.0106383	419062	369	0.000880538	1.6961	87.7638
Union#H401#Primary open-angle glaucoma	African	flexdmg	Chapter VII Diseases of the eye and adnexa	0.0857	21.9297	4244	186	1	0.00537634	4058	1	0.000246427	1.3663	351.995
41202#L120#Bullous pemphigoid	European	flexdmg	Chapter XII Diseases of the skin and subcutaneous tissue	0.0429	23.3421	407586	50	1	0.02	407536	356	0.000873542	3.2144	169.505
40002#Chapter X#Chapter X Diseases of the respiratory system	South Asian	flexdmg	Chapter X Diseases of the respiratory system	0.0216		7760	168	1	0.00595238	7592	0	0
Union#E119#Type 2 diabetes mellitus Without complications	African	flexdmg	Chapter IV Endocrine nutritional and metabolic diseases	0.0652		6161	1573	2	0.00127146	4588	0	0
Union#E119#Type 2 diabetes mellitus Without complications	European	flexdmg	Chapter IV Endocrine nutritional and metabolic diseases	0.0587	1.3919	222791	36387	44	0.00120922	186404	162	0.00086908	0.9973	1.9426
Union#Block I60-I69#I60-I69 Cerebrovascular diseases	African	flexdmg	Chapter IX Diseases of the circulatory system	0.0465	13.393	3959	516	2	0.00387597	3443	1	0.000290444	1.2122	147.972
Union#M415#Other secondary scoliosis	European	flexdmg	Chapter XIII Diseases of the musculoskeletal system and connective tissue	0.0844	11.5718	102391	97	1	0.0103093	102294	92	0.000899368	1.5965	83.8752
41202#B019#Varicella without complication	European	flexdmg	Chapter I Certain infectious and parasitic diseases	0.043	23.2507	431224	49	1	0.0204082	431175	386	0.000895228	3.2012	168.875
Union#Q070#Arnold-Chiari syndrome	European	flexdmg	Chapter XVII Congenital malformations deformations and chromosomal abnormalities	0.0897	10.7772	293422	104	1	0.00961538	293318	264	0.000900047	1.4982	77.5265
41202#Block H25-H28#H25-H28 Disorders of lens	European	flexdmg	Chapter VII Diseases of the eye and adnexa	0.0404	1.319	403714	59121	69	0.0011671	344593	305	0.000885102	1.0155	1.7131
130189#Source of report of B07 (Viral warts)	European	flexdmg	Chapter I Certain infectious and parasitic diseases	0.0837	0.5265	445228	16648	8	0.000480538	428580	391	0.000912315	0.2614	1.0604
41202#R29#Other symptoms and signs involving the nervous and musculoskeletal systems	African	flexdmg	Chapter XVIII Symptoms signs and abnormal clinical and laboratory findings not elsewhere classified	0.0162		5185	84	1	0.0119048	5101	0	0
41202#R29#Other symptoms and signs involving the nervous and musculoskeletal systems	South Asian	flexdmg	Chapter XVIII Symptoms signs and abnormal clinical and laboratory findings not elsewhere classified	0.0187		5678	106	1	0.00943396	5572	0	0
40002#I489#Atrial fibrillation and atrial flutter unspecified	European	flexdmg	Chapter IX Diseases of the circulatory system	0.0973	2.7732	302772	1184	3	0.00253378	301588	276	0.000915156	0.8876	8.6639
41202#L032#Cellulitis of face	European	flexdmg	Chapter XII Diseases of the skin and subcutaneous tissue	0.074	4.5237	359622	504	2	0.00396825	359118	316	0.000879934	1.1233	18.2177
41202#R31#Unspecified haematuria	African	flexdmg	Chapter XVIII Symptoms signs and abnormal clinical and laboratory findings not elsewhere classified	0.0802		4327	347	1	0.00288184	3980	0	0
20002#1503#anal problem	European	flexdmg	Chapter XI Diseases of the digestive system	0.0509	2.9344	285546	1475	4	0.00271186	284071	263	0.000925825	1.0917	7.8873
41202#M4644#Discitis unspecified Thoracic region	European	flexdmg	Chapter XIII Diseases of the musculoskeletal system and connective tissue	0.0405	24.824	217603	45	1	0.0222222	217558	199	0.000914699	3.4035	181.06
Union#H74#Other disorders of middle ear and mastoid	European	flexdmg	Chapter VIII Diseases of the ear and mastoid process	0.0495	3.7286	175945	905	3	0.00331492	175040	156	0.000891225	1.1873	11.7086
40002#F019#Vascular dementia unspecified	European	flexdmg	Chapter V Mental and behavioural disorders	0.0014	14.0187	329302	249	3	0.0120482	329053	286	0.000869161	4.4639	44.0255
41202#Block G90-G99#G90-G99 Other disorders of the nervous system	European	flexdmg	Chapter VI Diseases of the nervous system	0.0691	2.3218	366878	2494	5	0.00200481	364384	315	0.000864473	0.9589	5.6219
Union#J10#Influenza due to identified seasonal influenza virus	African	flexdmg	Chapter X Diseases of the respiratory system	0.0066		4837	32	1	0.03125	4805	0	0
Union#Q251#Coarctation of aorta	European	flexdmg	Chapter XVII Congenital malformations deformations and chromosomal abnormalities	0.0351	28.7253	326552	42	1	0.0238095	326510	277	0.000848366	3.9374	209.565
41202#H044#Chronic inflammation of lacrimal passages	European	flexdmg	Chapter VII Diseases of the eye and adnexa	0.0607	16.2341	379622	74	1	0.0135135	379548	320	0.000843108	2.2495	117.159
41202#D64#Other anaemias	European	flexdmg	Chapter III Diseases of the blood and blood-forming organs and certain disorders involving the immune mechanism	0.0011	2.2655	444625	10080	20	0.00198413	434545	381	0.000876779	1.4444	3.5532
Union#E87#Other disorders of fluid electrolyte and acid-base balance	European	flexdmg	Chapter IV Endocrine nutritional and metabolic diseases	0.0602	1.4515	245851	26187	32	0.00122198	219664	185	0.000842195	0.9971	2.1129
41202#G959#Disease of spinal cord unspecified	European	flexdmg	Chapter VI Diseases of the nervous system	0.0084	14.9959	354944	155	2	0.0129032	354789	309	0.00087094	3.7001	60.7755
Union#M818#Other osteoporosis	European	flexdmg	Chapter XIII Diseases of the musculoskeletal system and connective tissue	0.0859	11.3528	102650	96	1	0.0104167	102554	95	0.000926341	1.5666	82.2693
40006#C504#Malignant neoplasm: Upper-outer quadrant of breast	European	flexdmg	Chapter II Neoplasms	0.0163	0	191197	4964	0	0	186233	176	0.000945053
Union#N083#Glomerular disorders in diabetes mellitus	European	flexdmg	Chapter XIV Diseases of the genitourinary system	0.0275	4.7272	182764	659	3	0.00455235	182105	176	0.000966475	1.5062	14.837
41202#Block D60-D64#D60-D64 Aplastic and other anaemias	European	flexdmg	Chapter III Diseases of the blood and blood-forming organs and certain disorders involving the immune mechanism	0.0032	2.0738	445555	11010	20	0.00181653	434545	381	0.000876779	1.3223	3.2524
41202#Z40#Prophylactic surgery	European	flexdmg	Chapter XXI Factors influencing health status and contact with health services	0.0442	3.9014	220691	906	3	0.00331126	219785	187	0.000850831	1.2446	12.2295
Union#H27#Other disorders of lens	European	flexdmg	Chapter VII Diseases of the eye and adnexa	0.026	4.8161	283636	713	3	0.00420757	282923	248	0.000876564	1.539	15.0711
40001#M069#Rheumatoid arthritis unspecified	European	flexdmg	Chapter XIII Diseases of the musculoskeletal system and connective tissue	0.0413	24.2921	458606	47	1	0.0212766	458559	410	0.000894105	3.3421	176.568
41202#M2137#Wrist or foot drop (acquired) Ankle and foot	European	flexdmg	Chapter XIII Diseases of the musculoskeletal system and connective tissue	0.0827	11.7567	237822	92	1	0.0108696	237730	222	0.000933832	1.6312	84.7367
41202#H602#Malignant otitis externa	European	flexdmg	Chapter VIII Diseases of the ear and mastoid process	0.0428	23.4019	285825	50	1	0.02	285775	249	0.000871315	3.2188	170.138
Union#E66#Obesity	African	flexdmg	Chapter IV Endocrine nutritional and metabolic diseases	0.0668		4785	1237	2	0.00161681	3548	0	0
Union#E66#Obesity	European	flexdmg	Chapter IV Endocrine nutritional and metabolic diseases	0.0568	1.3456	287237	48094	56	0.00116439	239143	207	0.000865591	1.0014	1.808
131385#Source of report of I72 (Other aneurysm and dissection)	European	flexdmg	Chapter IX Diseases of the circulatory system	0.0582	2.7991	340587	1628	4	0.002457	338959	298	0.000879162	1.0424	7.5163
41202#O13#Gestational [pregnancy-induced] hypertension	European	flexdmg	Chapter XV Pregnancy childbirth and the puerperium	0.0383	6.6036	234052	342	2	0.00584795	233710	208	0.000889992	1.6339	26.6888
Union#B509#Plasmodium falciparum malaria unspecified	African	flexdmg	Chapter I Certain infectious and parasitic diseases	0.0422	46.36	4738	101	1	0.00990099	4637	1	0.000215657	2.8792	746.478
Union#J33#Nasal polyp	European	flexdmg	Chapter X Diseases of the respiratory system	0.0965	0.3127	157616	7554	2	0.00026476	150062	127	0.000846317	0.0773	1.2641
Union#M068#Other specified rheumatoid arthritis	European	flexdmg	Chapter XIII Diseases of the musculoskeletal system and connective tissue	0.0797	12.269	127879	87	1	0.0114943	127792	121	0.000946851	1.695	88.8083
40002#Block N00-N08#N00-N08 Glomerular diseases	European	flexdmg	Chapter XIV Diseases of the genitourinary system	0.0047	20.3667	288252	112	2	0.0178571	288140	257	0.000891928	5.0033	82.9063
41202#I514#Myocarditis unspecified	European	flexdmg	Chapter IX Diseases of the circulatory system	0.0706	13.8546	348028	83	1	0.0120482	347945	306	0.000879449	1.9223	99.8545
Union#M6597#Synovitis and tenosynovitis unspecified Ankle and foot	European	flexdmg	Chapter XIII Diseases of the musculoskeletal system and connective tissue	0.0829	4.2586	132640	498	2	0.00401606	132142	125	0.000945952	1.0504	17.2653
Union#K565#Intestinal adhesions [bands] with obstruction	European	flexdmg	Chapter XI Diseases of the digestive system	0.0993	2.3272	167449	2077	4	0.00192585	165372	137	0.000828435	0.8603	6.2955
40002#D64#Other anaemias	European	flexdmg	Chapter III Diseases of the blood and blood-forming organs and certain disorders involving the immune mechanism	0.0627	15.7198	308214	69	1	0.0144928	308145	288	0.000934625	2.1753	113.597
Union#C502#Malignant neoplasm: Upper-inner quadrant of breast	European	flexdmg	Chapter II Neoplasms	0.0555	2.4988	145673	2085	5	0.00239808	143588	138	0.000961083	1.0227	6.1051
41202#I63#Cerebral infarction	African	flexdmg	Chapter IX Diseases of the circulatory system	0.0589	32.645	5688	170	1	0.00588235	5518	1	0.000181225	2.0332	524.147
41202#A081#Acute gastroenteropathy due to Norwalk agent	European	flexdmg	Chapter I Certain infectious and parasitic diseases	0.0676	14.4939	431253	78	1	0.0128205	431175	386	0.000895228	2.0108	104.474
Union#I209#Angina pectoris unspecified	European	flexdmg	Chapter IX Diseases of the circulatory system	0.0027	1.7428	151021	31008	45	0.00145124	120013	100	0.000833243	1.2256	2.4782
40001#I059#Mitral valve disease unspecified	European	flexdmg	Chapter IX Diseases of the circulatory system	0.0305	33.2924	444148	35	1	0.0285714	444113	392	0.000882658	4.546	243.815
Union#I831#Varicose veins of lower extremities with inflammation	European	flexdmg	Chapter IX Diseases of the circulatory system	0.0298	3.528	144758	1325	4	0.00301887	143433	123	0.000857543	1.3014	9.564
41202#H522#Astigmatism	European	flexdmg	Chapter VII Diseases of the eye and adnexa	0.0811	11.9706	379648	100	1	0.01	379548	320	0.000843108	1.6645	86.0883
41202#B50#Plasmodium falciparum malaria	African	flexdmg	Chapter I Certain infectious and parasitic diseases	0.0512	28.5509	6278	109	1	0.00917431	6169	2	0.000324202	2.5694	317.258
20002#1262#parkinsons disease	European	flexdmg	Chapter VI Diseases of the nervous system	0.0379	4.1417	311688	798	3	0.0037594	310890	283	0.00091029	1.325	12.9465
41202#I080#Disorders of both mitral and aortic valves	European	flexdmg	Chapter IX Diseases of the circulatory system	0.069	4.7223	243333	467	2	0.00428266	242866	221	0.000909967	1.1702	19.0574
Union#K92#Other diseases of digestive system	European	flexdmg	Chapter XI Diseases of the digestive system	0.0042	1.7258	164969	29248	42	0.001436	135721	113	0.00083259	1.2108	2.4599
Union#H10#Conjunctivitis	European	flexdmg	Chapter VII Diseases of the eye and adnexa	0.0116	0.4469	257354	22314	9	0.000403334	235040	212	0.000901974	0.2293	0.871
Union#G31#Other degenerative diseases of nervous system not elsewhere classified	South Asian	flexdmg	Chapter VI Diseases of the nervous system	0.0179	111.734	7217	65	1	0.0153846	7152	1	0.000139821	6.9127	1806.03
41202#E162#Hypoglycaemia unspecified	European	flexdmg	Chapter IV Endocrine nutritional and metabolic diseases	0.0566	3.5091	327351	971	3	0.0030896	326380	288	0.000882407	1.1231	10.9637
20002#1163#cholecystitis	European	flexdmg	Chapter XI Diseases of the digestive system	0.0625	4.999	277584	456	2	0.00438596	277128	244	0.00088046	1.2394	20.1635
Union#Block R80-R82#R80-R82 Abnormal findings on examination of urine without diagnosis	European	flexdmg	Chapter XVIII Symptoms signs and abnormal clinical and laboratory findings not elsewhere classified	0.0376	3.3496	61355	1523	4	0.0026264	59832	47	0.000785533	1.2053	9.3089
41202#Block E15-E16#E15-E16 Other disorders of glucose regulation and pancreatic internal secretion	European	flexdmg	Chapter IV Endocrine nutritional and metabolic diseases	0.076	3.0926	331671	1057	3	0.00283822	330614	304	0.000919501	0.9903	9.6582
41202#G44#Other headache syndromes	European	flexdmg	Chapter VI Diseases of the nervous system	0.0414	3.9916	357241	858	3	0.0034965	356383	313	0.000878269	1.2779	12.4683
40001#Block K80-K87#K80-K87 Disorders of gallbladder biliary tract and pancreas	European	flexdmg	Chapter XI Diseases of the digestive system	0.0214	9.0735	337067	246	2	0.00813008	336821	304	0.000902557	2.2462	36.6528
Union#F03#Unspecified dementia	European	flexdmg	Chapter V Mental and behavioural disorders	0.0039	2.6821	244727	4784	11	0.00229933	239943	206	0.000858537	1.4614	4.9224
Union#K134#Granuloma and granuloma-like lesions of oral mucosa	European	flexdmg	Chapter XI Diseases of the digestive system	0.0724	13.5516	165462	90	1	0.0111111	165372	137	0.000828435	1.8746	97.9634
41202#D239#Benign neoplasm: Skin unspecified	European	flexdmg	Chapter II Neoplasms	0.098	9.8134	318095	110	1	0.00909091	317985	297	0.000934006	1.3655	70.5273
Union#A084#Viral intestinal infection unspecified	European	flexdmg	Chapter I Certain infectious and parasitic diseases	0.0568	2.8257	279371	1557	4	0.00256904	277814	253	0.000910681	1.051	7.5968
Union#L20#Atopic dermatitis	European	flexdmg	Chapter XII Diseases of the skin and subcutaneous tissue	0.0661	1.6189	266053	12696	18	0.00141777	253357	222	0.000876234	1.0011	2.618
41202#C910#Acute lymphoblastic leukaemia [ALL]	European	flexdmg	Chapter II Neoplasms	0.0835	11.6267	318078	93	1	0.0107527	317985	297	0.000934006	1.6151	83.6976
131375#Source of report of I67 (Other cerebrovascular diseases)	African	flexdmg	Chapter IX Diseases of the circulatory system	0.0029	62.0221	8710	274	2	0.00729927	8436	1	0.00011854	5.6067	686.101
131375#Source of report of I67 (Other cerebrovascular diseases)	South Asian	flexdmg	Chapter IX Diseases of the circulatory system	0.0328		7960	261	1	0.00383142	7699	0	0
131087#Source of report of G62 (Other polyneuropathies)	European	flexdmg	Chapter VI Diseases of the nervous system	0.0563	1.9557	376207	5257	9	0.001712	370950	325	0.000876129	1.0079	3.7948
41202#D649#Anaemia unspecified	European	flexdmg	Chapter III Diseases of the blood and blood-forming organs and certain disorders involving the immune mechanism	0.0011	2.275	444583	10038	20	0.00199243	434545	381	0.000876779	1.4505	3.5681
40001#I27#Other pulmonary heart diseases	European	flexdmg	Chapter IX Diseases of the circulatory system	0.0005691	61.186	444152	39	2	0.0512821	444113	392	0.000882658	14.6961	254.743
132475#Source of report of Q24 (Other congenital malformations of heart)	European	flexdmg	Chapter XVII Congenital malformations deformations and chromosomal abnormalities	0.0554	5.348	396100	422	2	0.00473934	395678	352	0.000889612	1.3279	21.5393
41202#H27#Other disorders of lens	European	flexdmg	Chapter VII Diseases of the eye and adnexa	0.0625	4.9898	380025	477	2	0.00419287	379548	320	0.000843108	1.2389	20.0969
Union#K63#Other diseases of intestine	European	flexdmg	Chapter XI Diseases of the digestive system	0.0904	1.378	173840	36757	41	0.00111543	137083	111	0.000809728	0.9629	1.9719
40002#Block A00-A09#A00-A09 Intestinal infectious diseases	European	flexdmg	Chapter I Certain infectious and parasitic diseases	0.07	13.9692	457563	81	1	0.0123457	457482	409	0.000894024	1.9392	100.63
Union#R568#Other and unspecified convulsions	European	flexdmg	Chapter XVIII Symptoms signs and abnormal clinical and laboratory findings not elsewhere classified	0.0473	2.2888	62521	4550	7	0.00153846	57971	39	0.00067275	1.0232	5.12
Union#M9973#Connective tissue and disc stenosis of intervertebral foramina Lumbar region	European	flexdmg	Chapter XIII Diseases of the musculoskeletal system and connective tissue	0.0458	21.8826	157750	51	1	0.0196078	157699	144	0.000913132	3.0025	159.482
40006#D042#Carcinoma in situ: Skin of ear and external auricular canal	European	flexdmg	Chapter II Neoplasms	0.0626	15.7892	162689	71	1	0.0140845	162618	147	0.000903959	2.1788	114.422
40001#Block I30-I52#I30-I52 Other forms of heart disease	European	flexdmg	Chapter IX Diseases of the circulatory system	0.0151	4.3305	303421	1057	4	0.0037843	302364	265	0.000876427	1.6104	11.6452
41202#J21#Acute bronchiolitis	European	flexdmg	Chapter X Diseases of the respiratory system	0.0401	25.0764	405345	45	1	0.0222222	405300	367	0.000905502	3.4457	182.493
Union#M791#Myalgia	African	flexdmg	Chapter XIII Diseases of the musculoskeletal system and connective tissue	0.0356	42.2	3419	41	1	0.0243902	3378	2	0.000592066	3.75	474.887
Union#B951#Streptococcus group B as the cause of diseases classified to other chapters	European	flexdmg	Chapter I Certain infectious and parasitic diseases	0.0771	4.4208	295089	497	2	0.00402414	294592	269	0.000913127	1.0969	17.8174
41202#E210#Primary hyperparathyroidism	European	flexdmg	Chapter IV Endocrine nutritional and metabolic diseases	0.0177	5.598	305150	616	3	0.00487013	304534	266	0.000873466	1.7891	17.5165
Union#R202#Paraesthesia of skin	European	flexdmg	Chapter XVIII Symptoms signs and abnormal clinical and laboratory findings not elsewhere classified	0.0756	2.1238	77136	3216	6	0.00186567	73920	65	0.000879329	0.9196	4.9049
131167#Source of report of H26 (Other cataract)	African	flexdmg	Chapter VII Diseases of the eye and adnexa	0.06	11.4369	8260	1231	2	0.0016247	7029	1	0.000142268	1.0362	126.231
Union#L89#Decubitus ulcer and pressure area	African	flexdmg	Chapter XII Diseases of the skin and subcutaneous tissue	0.0273	72.6932	6487	89	1	0.011236	6398	1	0.000156299	4.5105	1171.54
Union#C795#Secondary malignant neoplasm of bone and bone marrow	African	flexdmg	Chapter II Neoplasms	0.0349	56.2959	5617	99	1	0.010101	5518	1	0.000181225	3.4958	906.57
Union#Z835#Family history of eye and ear disorders	African	flexdmg	Chapter XXI Factors influencing health status and contact with health services	0.0025		2380	120	2	0.0166667	2260	0	0
Union#J432#Centrilobular emphysema	European	flexdmg	Chapter X Diseases of the respiratory system	0.0406	6.4128	166863	395	2	0.00506329	166468	132	0.000792945	1.5816	26.0025
Union#G20#Parkinson disease	European	flexdmg	Chapter VI Diseases of the nervous system	0.0926	2.0404	234292	4159	7	0.0016831	230133	190	0.00082561	0.959	4.3409
Union#G20#Parkinson disease	South Asian	flexdmg	Chapter VI Diseases of the nervous system	0.0215	92.8701	7230	78	1	0.0128205	7152	1	0.000139821	5.7561	1498.38
41202#H40#Glaucoma	African	flexdmg	Chapter VII Diseases of the eye and adnexa	0.0554	34.7821	5584	157	1	0.00636943	5427	1	0.000184264	2.1656	558.652
132005#Source of report of N03 (Chronic nephritic syndrome)	European	flexdmg	Chapter XIV Diseases of the genitourinary system	0.0793	3.035	380058	1137	3	0.00263852	378921	330	0.000870894	0.9724	9.4731
131187#Source of report of H40 (Glaucoma)	European	flexdmg	Chapter VII Diseases of the eye and adnexa	0.0246	0.457	429889	18780	8	0.000425985	411109	383	0.000931626	0.2269	0.9206
40001#I51#Complications and ill-defined descriptions of heart disease	European	flexdmg	Chapter IX Diseases of the circulatory system	0.0962	10.001	311468	109	1	0.00917431	311359	288	0.000924977	1.3913	71.8891
Union#M77#Other enthesopathies	European	flexdmg	Chapter XIII Diseases of the musculoskeletal system and connective tissue	0.0528	0.6105	182211	30583	17	0.000555864	151628	138	0.000910122	0.3689	1.0106
131655#Source of report of K66 (Other disorders of peritoneum)	European	flexdmg	Chapter XI Diseases of the digestive system	0.0429	1.8196	424733	8822	14	0.00158694	415911	363	0.000872783	1.0665	3.1045
41202#R065#Mouth breathing	European	flexdmg	Chapter XVIII Symptoms signs and abnormal clinical and laboratory findings not elsewhere classified	0.0953	2.3589	181706	1818	4	0.00220022	179888	168	0.000933914	0.8742	6.3654
130775#Source of report of E55 (Vitamin D deficiency)	African	flexdmg	Chapter IV Endocrine nutritional and metabolic diseases	0.0788	23.9571	7564	304	1	0.00328947	7260	1	0.000137741	1.4948	383.947
Union#R072#Precordial pain	European	flexdmg	Chapter XVIII Symptoms signs and abnormal clinical and laboratory findings not elsewhere classified	0.0094	2.3195	75307	8482	15	0.00176845	66825	51	0.000763187	1.3037	4.1268
41202#Block R40-R46#R40-R46 Symptoms and signs involving cognition perception emotional state and behaviour	African	flexdmg	Chapter XVIII Symptoms signs and abnormal clinical and laboratory findings not elsewhere classified	0.0426		4529	193	1	0.00518135	4336	0	0
Union#N009#Acute nephritic syndrome Unspecified	European	flexdmg	Chapter XIV Diseases of the genitourinary system	0.0363	27.8642	222945	38	1	0.0263158	222907	216	0.000969014	3.8059	204.002
40001#Block M05-M14#M05-M14 Inflammatory polyarthropathies	European	flexdmg	Chapter XIII Diseases of the musculoskeletal system and connective tissue	0.0481	20.6933	458614	55	1	0.0181818	458559	410	0.000894105	2.8559	149.941
Union#M4789#Other spondylosis Site unspecified	European	flexdmg	Chapter XIII Diseases of the musculoskeletal system and connective tissue	0.0259	8.2263	134373	269	2	0.00743494	134104	122	0.000909742	2.0237	33.4393
40006#C444#Malignant neoplasm: Skin of scalp and neck	European	flexdmg	Chapter II Neoplasms	0.038	2.774	230571	1929	5	0.00259202	228642	214	0.000935961	1.1416	6.7405
20002#1076#heart failure|pulmonary odema	European	flexdmg	Chapter IX Diseases of the circulatory system	0.0245	8.4593	204244	294	2	0.00680272	203950	165	0.000809022	2.0881	34.2706
20002#1312#prolapsed disc|slipped disc	South Asian	flexdmg	Chapter XIII Diseases of the musculoskeletal system and connective tissue	0.0152		8281	126	1	0.00793651	8155	0	0
Union#I269#Pulmonary embolism without mention of acute cor pulmonale	African	flexdmg	Chapter IX Diseases of the circulatory system	0.0999	18.6054	3629	186	1	0.00537634	3443	1	0.000290444	1.1591	298.645
Union#N251#Nephrogenic diabetes insipidus	European	flexdmg	Chapter XIV Diseases of the genitourinary system	0.0326	31.2417	222941	34	1	0.0294118	222907	216	0.000969014	4.2538	229.453
Union#Block J85-J86#J85-J86 Suppurative and necrotic conditions of lower respiratory tract	European	flexdmg	Chapter X Diseases of the respiratory system	0.0363	4.248	149693	932	3	0.00321888	148761	113	0.000759608	1.3473	13.3938
Union#B07#Viral warts	European	flexdmg	Chapter I Certain infectious and parasitic diseases	0.0625	0.5165	304631	16755	8	0.000477469	287876	266	0.000924009	0.2556	1.0437
131959#Source of report of M77 (Other enthesopathies)	European	flexdmg	Chapter XIII Diseases of the musculoskeletal system and connective tissue	0.0375	0.6018	459449	30580	17	0.000555919	428869	396	0.000923359	0.3703	0.9781
132481#Source of report of Q27 (Other congenital malformations of peripheral vascular system)	European	flexdmg	Chapter XVII Congenital malformations deformations and chromosomal abnormalities	0.0395	6.4698	459449	347	2	0.00576369	459102	411	0.000895226	1.6061	26.0611
40002#I50#Heart failure	European	flexdmg	Chapter IX Diseases of the circulatory system	0.0281	2.6762	288179	2496	6	0.00240385	285683	257	0.000899599	1.19	6.0183
40002#Block D80-D89#D80-D89 Certain disorders involving the immune mechanism	European	flexdmg	Chapter III Diseases of the blood and blood-forming organs and certain disorders involving the immune mechanism	0.0575	17.1787	339900	68	1	0.0147059	339832	295	0.000868076	2.3769	124.156
40002#I21#Acute myocardial infarction	European	flexdmg	Chapter IX Diseases of the circulatory system	0.0344	6.9983	302139	320	2	0.00625	301819	271	0.000897889	1.7338	28.2484
Union#I723#Aneurysm and dissection of iliac artery	European	flexdmg	Chapter IX Diseases of the circulatory system	0.0367	6.8456	86122	345	2	0.0057971	85777	73	0.000851044	1.6734	28.0053
Union#N410#Acute prostatitis	European	flexdmg	Chapter XIV Diseases of the genitourinary system	0.074	4.5574	124823	472	2	0.00423729	124351	116	0.000932843	1.123	18.4952
Union#I72#Other aneurysm and dissection	European	flexdmg	Chapter IX Diseases of the circulatory system	0.0588	2.8188	126482	1628	4	0.002457	124854	109	0.00087302	1.038	7.6549
120010#Ever had chronic Fatigue Syndrome or Myalgic Encephalomyelitis (M.E.)	European	flexdmg	Chapter VI Diseases of the nervous system	0.0904	2.1585	124470	2547	5	0.00196309	121923	111	0.000910411	0.8803	5.2929
Union#Block B35-B49#B35-B49 Mycoses	South Asian	flexdmg	Chapter I Certain infectious and parasitic diseases	0.0575	33.4731	6414	187	1	0.00534759	6227	1	0.000160591	2.0856	537.235
40006#C341#Malignant neoplasm: Upper lobe bronchus or lung	European	flexdmg	Chapter II Neoplasms	0.0721	2.2931	315985	2402	5	0.0020816	313583	285	0.00090885	0.9463	5.5566
Union#D44#Neoplasm of uncertain or unknown behaviour of endocrine glands	European	flexdmg	Chapter II Neoplasms	0.0595	5.1402	274203	421	2	0.00475059	273782	254	0.000927745	1.2743	20.7339
Union#H250#Senile incipient cataract	European	flexdmg	Chapter VII Diseases of the eye and adnexa	0.0538	1.9868	256513	5226	9	0.00172216	251287	218	0.000867534	1.0195	3.872
131837#Source of report of L98 (Other disorders of skin and subcutaneous tissue not elsewhere classified)	African	flexdmg	Chapter XII Diseases of the skin and subcutaneous tissue	0.0985	14.2576	8710	296	1	0.00337838	8414	2	0.000237699	1.2892	157.685
Union#Block E15-E16#E15-E16 Other disorders of glucose regulation and pancreatic internal secretion	European	flexdmg	Chapter IV Endocrine nutritional and metabolic diseases	0.0255	2.5182	193776	3293	7	0.00212572	190483	161	0.00084522	1.1806	5.3714
Union#Block F00-F09#F00-F09 Organic including symptomatic mental disorders	European	flexdmg	Chapter V Mental and behavioural disorders	0.0066	1.8863	244122	14083	24	0.00170418	230039	208	0.000904195	1.2358	2.8791
Union#Block F00-F09#F00-F09 Organic including symptomatic mental disorders	South Asian	flexdmg	Chapter V Mental and behavioural disorders	0.0484		5161	250	1	0.004	4911	0	0
131587#Source of report of K22 (Other diseases of oesophagus)	South Asian	flexdmg	Chapter XI Diseases of the digestive system	0.0502		8961	450	1	0.00222222	8511	0	0
40002#I500#Congestive heart failure	European	flexdmg	Chapter IX Diseases of the circulatory system	0.0108	4.7913	306911	967	4	0.0041365	305944	265	0.000866172	1.7814	12.8867
41202#R55#Syncope and collapse	South Asian	flexdmg	Chapter XVIII Symptoms signs and abnormal clinical and laboratory findings not elsewhere classified	0.0615		5138	316	1	0.00316456	4822	0	0
Union#B06#Rubella [German measles]	European	flexdmg	Chapter I Certain infectious and parasitic diseases	0.0979	0.2123	258910	5351	1	0.000186881	253559	223	0.00087948	0.0298	1.5144
41202#Z83#Family history of other specific disorders	European	flexdmg	Chapter XXI Factors influencing health status and contact with health services	0.0325	31.2968	276959	35	1	0.0285714	276924	260	0.000938886	4.2682	229.487
Union#I252#Old myocardial infarction	European	flexdmg	Chapter IX Diseases of the circulatory system	0.057	1.5331	124360	18678	26	0.00139201	105682	96	0.000908386	0.9937	2.3653
Union#E16#Other disorders of pancreatic internal secretion	European	flexdmg	Chapter IV Endocrine nutritional and metabolic diseases	0.0618	2.1194	203688	4480	8	0.00178571	199208	168	0.00084334	1.0421	4.3104
Union#L88#Pyoderma gangrenosum	European	flexdmg	Chapter XII Diseases of the skin and subcutaneous tissue	0.0747	13.0747	269064	87	1	0.0114943	268977	239	0.000888552	1.8135	94.2659
Union#L03#Cellulitis	African	flexdmg	Chapter XII Diseases of the skin and subcutaneous tissue	0.0908	20.5691	6710	312	1	0.00320513	6398	1	0.000156299	1.2835	329.635
131137#Source of report of H04 (Disorders of lacrimal system)	African	flexdmg	Chapter VII Diseases of the eye and adnexa	0.0872	21.5049	6956	310	1	0.00322581	6646	1	0.000150466	1.3419	344.634
Union#B50#Plasmodium falciparum malaria	African	flexdmg	Chapter I Certain infectious and parasitic diseases	0.0725	19.8407	4600	114	1	0.00877193	4486	2	0.000445831	1.786	220.409
40001#I429#Cardiomyopathy unspecified	European	flexdmg	Chapter IX Diseases of the circulatory system	0.0369	27.2766	272711	45	1	0.0222222	272666	227	0.00083252	3.742	198.829
41202#I26#Pulmonary embolism	African	flexdmg	Chapter IX Diseases of the circulatory system	0.0322	61.0609	7139	116	1	0.00862069	7023	1	0.000142389	3.7958	982.252
Union#Block B50-B64#B50-B64 Protozoal diseases	African	flexdmg	Chapter I Certain infectious and parasitic diseases	0.0802	17.8359	4697	129	1	0.00775194	4568	2	0.000437828	1.6069	197.974
20002#1532#disc problem	South Asian	flexdmg	Chapter XIII Diseases of the musculoskeletal system and connective tissue	0.0187		8310	155	1	0.00645161	8155	0	0
2443#Diabetes diagnosed by doctor	European	flexdmg	Chapter IV Endocrine nutritional and metabolic diseases	0.0756	1.4451	340308	22110	27	0.00122117	318198	269	0.000845386	0.9726	2.147
131245#Source of report of H73 (Other disorders of tympanic membrane)	European	flexdmg	Chapter VIII Diseases of the ear and mastoid process	0.0293	4.5812	459449	735	3	0.00408163	458714	410	0.000893803	1.468	14.2965
Union#N288#Other specified disorders of kidney and ureter	European	flexdmg	Chapter XIV Diseases of the genitourinary system	0.073	2.592	224502	1595	4	0.00250784	222907	216	0.000969014	0.9629	6.9776
Union#Block R40-R46#R40-R46 Symptoms and signs involving cognition perception emotional state and behaviour	African	flexdmg	Chapter XVIII Symptoms signs and abnormal clinical and laboratory findings not elsewhere classified	0.0242		1930	559	3	0.00536673	1371	0	0
131721#Source of report of L20 (Atopic dermatitis)	European	flexdmg	Chapter XII Diseases of the skin and subcutaneous tissue	0.0461	1.6475	434290	12696	18	0.00141777	421594	363	0.000861018	1.026	2.6456
Union#A491#Streptococcal and enterococcal infection unspecified site	European	flexdmg	Chapter I Certain infectious and parasitic diseases	0.052	5.5597	223520	375	2	0.00533333	223145	215	0.000963499	1.3764	22.457
40002#E109#Type 1 diabetes mellitus Without complications	European	flexdmg	Chapter IV Endocrine nutritional and metabolic diseases	0.0087	14.6998	351615	149	2	0.0134228	351466	325	0.000924698	3.6265	59.5842
40002#I509#Heart failure unspecified	European	flexdmg	Chapter IX Diseases of the circulatory system	0.0904	2.8682	277468	1158	3	0.00259067	276310	250	0.000904781	0.9174	8.9666
Union#R04#Haemorrhage from respiratory passages	European	flexdmg	Chapter XVIII Symptoms signs and abnormal clinical and laboratory findings not elsewhere classified	0.0703	1.8382	63505	8375	12	0.00143284	55130	43	0.000779975	0.969	3.4873
Union#K296#Other gastritis	European	flexdmg	Chapter XI Diseases of the digestive system	0.0064	1.9466	179025	13653	22	0.00161137	165372	137	0.000828435	1.2406	3.0544
41202#H521#Myopia	European	flexdmg	Chapter VII Diseases of the eye and adnexa	0.0805	12.0783	297474	101	1	0.00990099	297373	246	0.000827244	1.6781	86.9343
41202#K59#Other functional intestinal disorders	South Asian	flexdmg	Chapter XI Diseases of the digestive system	0.0724	26.2217	5773	213	1	0.00469484	5560	1	0.000179856	1.6345	420.665
41202#R798#Other specified abnormal findings of blood chemistry	European	flexdmg	Chapter XVIII Symptoms signs and abnormal clinical and laboratory findings not elsewhere classified	0.0965	0.204	145966	5340	1	0.000187266	140626	129	0.000917327	0.0285	1.4595
41202#G57#Mononeuropathies of lower limb	European	flexdmg	Chapter VI Diseases of the nervous system	0.0417	2.6976	286115	2084	5	0.00239923	284031	253	0.000890748	1.112	6.5441
Union#M7797#Enthesopathy unspecified Ankle and foot	European	flexdmg	Chapter XIII Diseases of the musculoskeletal system and connective tissue	0.0983	9.8317	121271	109	1	0.00917431	121162	114	0.000940889	1.3607	71.0378
41202#M0094#Pyogenic arthritis unspecified Hand	European	flexdmg	Chapter XIII Diseases of the musculoskeletal system and connective tissue	0.0497	20.0342	320994	56	1	0.0178571	320938	291	0.000906717	2.7631	145.259
Union#R000#Tachycardia unspecified	European	flexdmg	Chapter XVIII Symptoms signs and abnormal clinical and laboratory findings not elsewhere classified	0.0108	2.4655	73399	6401	12	0.00187471	66998	51	0.000761217	1.3139	4.6264
41202#Block L20-L30#L20-L30 Dermatitis and eczema	European	flexdmg	Chapter XII Diseases of the skin and subcutaneous tissue	0.025	3.1024	380912	1811	5	0.00276091	379101	338	0.000891583	1.2814	7.5112
Union#R060#Dyspnoea	European	flexdmg	Chapter XVIII Symptoms signs and abnormal clinical and laboratory findings not elsewhere classified	0.0113	1.6867	103958	29634	41	0.00138355	74324	61	0.000820731	1.1351	2.5063
Union#M542#Cervicalgia	South Asian	flexdmg	Chapter XIII Diseases of the musculoskeletal system and connective tissue	0.0671		2431	163	1	0.00613497	2268	0	0
130185#Source of report of B05 (Measles)	African	flexdmg	Chapter I Certain infectious and parasitic diseases	0.0226	66.4769	8710	66	1	0.0151515	8644	2	0.000231374	5.9535	742.279
130185#Source of report of B05 (Measles)	European	flexdmg	Chapter I Certain infectious and parasitic diseases	0.0609	0.4697	443096	14082	6	0.000426076	429014	389	0.00090673	0.2097	1.0521
Union#F059#Delirium unspecified	African	flexdmg	Chapter V Mental and behavioural disorders	0.0746	19.275	3958	101	1	0.00990099	3857	2	0.000518538	1.7335	214.327
41202#H611#Noninfective disorders of pinna	European	flexdmg	Chapter VIII Diseases of the ear and mastoid process	0.0774	12.579	336626	91	1	0.010989	336535	297	0.000882523	1.747	90.5745
Union#R06#Abnormalities of breathing	European	flexdmg	Chapter XVIII Symptoms signs and abnormal clinical and laboratory findings not elsewhere classified	0.0362	1.6737	83764	20105	28	0.00139269	63659	53	0.000832561	1.0585	2.6465
Union#R06#Abnormalities of breathing	South Asian	flexdmg	Chapter XVIII Symptoms signs and abnormal clinical and laboratory findings not elsewhere classified	0.0818		2219	635	2	0.00314961	1584	0	0
41202#R619#Hyperhidrosis unspecified	European	flexdmg	Chapter XVIII Symptoms signs and abnormal clinical and laboratory findings not elsewhere classified	0.0115	12.7038	284221	180	2	0.0111111	284041	251	0.000883675	3.1353	51.4741
131849#Source of report of M05 (Seropositive rheumatoid arthritis)	European	flexdmg	Chapter XIII Diseases of the musculoskeletal system and connective tissue	0.0405	3.163	356775	1373	4	0.00291333	355402	328	0.000922899	1.1784	8.4902
Union#Block E65-E68#E65-E68 Obesity and other hyperalimentation	African	flexdmg	Chapter IV Endocrine nutritional and metabolic diseases	0.0538		4541	1054	2	0.00189753	3487	0	0
Union#Block E65-E68#E65-E68 Obesity and other hyperalimentation	European	flexdmg	Chapter IV Endocrine nutritional and metabolic diseases	0.0254	1.459	276286	36380	46	0.00126443	239906	208	0.000867006	1.0599	2.0083
41202#H02#Other disorders of eyelid	European	flexdmg	Chapter VII Diseases of the eye and adnexa	0.0973	1.6175	375862	8845	12	0.0013567	367017	308	0.000839198	0.9083	2.8806
132015#Source of report of N08 (Glomerular disorders in diseases classified elsewhere)	European	flexdmg	Chapter XIV Diseases of the genitourinary system	0.062	3.3768	324561	1025	3	0.00292683	323536	281	0.000868528	1.0807	10.551
20002#1454#blistering|desquamating skin disorder	European	flexdmg	Chapter XII Diseases of the skin and subcutaneous tissue	0.0393	4.0738	435475	823	3	0.0036452	434652	390	0.00089727	1.3055	12.7124
Union#D051#Intraductal carcinoma in situ	African	flexdmg	Chapter II Neoplasms	0.0482	40.5942	2872	70	1	0.0142857	2802	1	0.000356888	2.513	655.734
Union#C15#Malignant neoplasm of oesophagus	European	flexdmg	Chapter II Neoplasms	0.0956	2.358	180004	1989	4	0.00201106	178015	152	0.000853861	0.8729	6.37
41202#I708#Atherosclerosis of other arteries	European	flexdmg	Chapter IX Diseases of the circulatory system	0.0998	9.631	246275	115	1	0.00869565	246160	224	0.000909977	1.3392	69.2633
Union#M4644#Discitis unspecified Thoracic region	European	flexdmg	Chapter XIII Diseases of the musculoskeletal system and connective tissue	0.0539	18.5102	110463	60	1	0.0166667	110403	101	0.00091483	2.54	134.891
41202#E109#Type 1 diabetes mellitus Without complications	European	flexdmg	Chapter IV Endocrine nutritional and metabolic diseases	0.051	5.6063	385330	414	2	0.00483092	384916	333	0.000865124	1.3916	22.5861
20002#1489#mitral stenosis	European	flexdmg	Chapter IX Diseases of the circulatory system	0.028	36.5016	223322	33	1	0.030303	223289	191	0.000855394	4.9625	268.486
41202#M796#Pain in limb	South Asian	flexdmg	Chapter XIII Diseases of the musculoskeletal system and connective tissue	0.0837	22.4825	6037	258	1	0.00387597	5779	1	0.00017304	1.4022	360.471
130177#Source of report of B01 (Varicella [chickenpox])	African	flexdmg	Chapter I Certain infectious and parasitic diseases	0.0578	25.1088	8710	171	1	0.00584795	8539	2	0.000234219	2.2658	278.249
130709#Source of report of E11 (Type 2 diabetes mellitus)	African	flexdmg	Chapter IV Endocrine nutritional and metabolic diseases	0.0958	8.4589	8710	1667	2	0.00119976	7043	1	0.000141985	0.7665	93.3456
Union#M712#Synovial cyst of popliteal space [Baker]	European	flexdmg	Chapter XIII Diseases of the musculoskeletal system and connective tissue	0.0719	3.1885	142467	1018	3	0.00294695	141449	131	0.000926129	1.0135	10.0311
Union#I708#Atherosclerosis of other arteries	European	flexdmg	Chapter IX Diseases of the circulatory system	0.0058	8.5773	120823	428	3	0.00700935	120395	99	0.000822293	2.7089	27.1582
Union#I519#Heart disease unspecified	European	flexdmg	Chapter IX Diseases of the circulatory system	0.0284	1.5005	154859	34591	44	0.00127201	120268	102	0.000848106	1.0534	2.1372
41202#B378#Candidiasis of other sites	European	flexdmg	Chapter I Certain infectious and parasitic diseases	0.0891	4.0509	431728	553	2	0.00361664	431175	386	0.000895228	1.0069	16.2969
Union#I27#Other pulmonary heart diseases	European	flexdmg	Chapter IX Diseases of the circulatory system	0.0492	2.3488	147793	3059	6	0.00196143	144734	121	0.000836016	1.0339	5.3359
131291#Source of report of I12 (Hypertensive renal disease)	European	flexdmg	Chapter IX Diseases of the circulatory system	0.0091	3.4663	338906	1923	6	0.00312012	336983	304	0.000902123	1.5432	7.7863
Union#Block H25-H28#H25-H28 Disorders of lens	European	flexdmg	Chapter VII Diseases of the eye and adnexa	0.0569	1.2973	317709	62173	71	0.00114197	255536	225	0.000880502	0.9934	1.6942
41202#M1399#Arthritis unspecified Site unspecified	European	flexdmg	Chapter XIII Diseases of the musculoskeletal system and connective tissue	0.0583	16.952	321004	66	1	0.0151515	320938	291	0.000906717	2.3444	122.578
Union#M7686#Other enthesopathies of lower limb excluding foot Lower leg	European	flexdmg	Chapter XIII Diseases of the musculoskeletal system and connective tissue	0.0485	20.644	157753	54	1	0.0185185	157699	144	0.000913132	2.8357	150.29
Union#M060#Seronegative rheumatoid arthritis	European	flexdmg	Chapter XIII Diseases of the musculoskeletal system and connective tissue	0.0235	3.8126	123047	1125	4	0.00355556	121922	114	0.000935024	1.4043	10.3512
Union#K257#Gastric ulcer Chronic without haemorrhage or perforation	European	flexdmg	Chapter XI Diseases of the digestive system	0.066	4.8688	143461	483	2	0.00414079	142978	122	0.000853278	1.2005	19.7462
131795#Source of report of L72 (Follicular cysts of skin and subcutaneous tissue)	European	flexdmg	Chapter XII Diseases of the skin and subcutaneous tissue	0.0378	1.6299	443463	15298	22	0.0014381	428165	378	0.000882837	1.0601	2.5059
Union#J458#Mixed asthma	European	flexdmg	Chapter X Diseases of the respiratory system	0.0314	32.3734	213496	37	1	0.027027	213459	183	0.000857307	4.4151	237.378
40006#D06#Carcinoma in situ of cervix uteri	European	flexdmg	Chapter II Neoplasms	0.0551	0	189778	3845	0	0	185933	176	0.000946578
23058#HHV-7 seropositivity for Human Herpesvirus-7	European	flexdmg	Chapter I Certain infectious and parasitic diseases	0.0341	0.1169	8649	8323	6	0.000720894	326	2	0.00613497	0.0235	0.5813
Union#H814#Vertigo of central origin	European	flexdmg	Chapter VIII Diseases of the ear and mastoid process	0.0328	31.0057	211074	35	1	0.0285714	211039	200	0.000947692	4.2238	227.606
41202#C446#Malignant neoplasm: Skin of upper limb including shoulder	European	flexdmg	Chapter II Neoplasms	0.0731	2.2874	256631	2358	5	0.00212044	254273	236	0.000928136	0.9424	5.5517
Union#M7209#Palmar fascial fibromatosis [Dupuytren]-Site unspec	European	flexdmg	Chapter XIII Diseases of the musculoskeletal system and connective tissue	0.0297	34.5787	80049	35	1	0.0285714	80014	68	0.000849851	4.6667	256.216
Union#M544#Lumbago with sciatica	European	flexdmg	Chapter XIII Diseases of the musculoskeletal system and connective tissue	0.0879	2.922	132622	1127	3	0.00266193	131495	120	0.000912582	0.9279	9.2023
Union#Block K90-K93#K90-K93 Other diseases of the digestive system	European	flexdmg	Chapter XI Diseases of the digestive system	0.0025	1.7718	176436	28738	41	0.00142668	147698	119	0.000805698	1.2422	2.5274
Union#R600#Localized oedema	European	flexdmg	Chapter XVIII Symptoms signs and abnormal clinical and laboratory findings not elsewhere classified	0.047	2.1269	66960	5429	9	0.00165776	61531	48	0.000780095	1.0431	4.337
Union#I211#Acute transmural myocardial infarction of inferior wall	European	flexdmg	Chapter IX Diseases of the circulatory system	0.0274	2.5176	102655	3452	7	0.00202781	99203	80	0.000806427	1.1619	5.4554
Union#M228#Other disorders of patella	European	flexdmg	Chapter XIII Diseases of the musculoskeletal system and connective tissue	0.029	7.7324	157984	285	2	0.00701754	157699	144	0.000913132	1.906	31.3684
40006#D04#Carcinoma in situ of skin	European	flexdmg	Chapter II Neoplasms	0.0682	2.6489	343305	1625	4	0.00246154	341680	318	0.000930695	0.9869	7.1099
Union#Block E50-E64#E50-E64 Other nutritional deficiencies	African	flexdmg	Chapter IV Endocrine nutritional and metabolic diseases	0.0808		3983	322	1	0.00310559	3661	0	0
Union#K560#Paralytic ileus	European	flexdmg	Chapter XI Diseases of the digestive system	0.0283	7.8643	118266	311	2	0.00643087	117955	97	0.000822348	1.9304	32.0379
40002#Block J85-J86#J85-J86 Suppurative and necrotic conditions of lower respiratory tract	European	flexdmg	Chapter X Diseases of the respiratory system	0.0628	15.671	305209	72	1	0.0138889	305137	274	0.000897957	2.1695	113.195
Union#H211#Other vascular disorders of iris and ciliary body	European	flexdmg	Chapter VII Diseases of the eye and adnexa	0.0702	13.9773	203280	84	1	0.0119048	203196	175	0.000861237	1.935	100.965
Union#M8698#Osteomyelitis unspecified Other	European	flexdmg	Chapter XIII Diseases of the musculoskeletal system and connective tissue	0.0886	10.9778	117583	109	1	0.00917431	117474	99	0.00084274	1.5174	79.4215
40001#K802#Calculus of gallbladder without cholecystitis	European	flexdmg	Chapter XI Diseases of the digestive system	0.0317	31.9841	456057	36	1	0.0277778	456021	407	0.000892503	4.3713	234.023
Union#Q24#Other congenital malformations of heart	European	flexdmg	Chapter XVII Congenital malformations deformations and chromosomal abnormalities	0.0566	5.2818	381211	422	2	0.00473934	380789	343	0.000900761	1.3113	21.2746
Union#D231#Benign neoplasm: Skin of eyelid including canthus	European	flexdmg	Chapter II Neoplasms	0.0226	3.1955	275472	1690	5	0.00295858	273782	254	0.000927745	1.317	7.7536
131169#Source of report of H27 (Other disorders of lens)	European	flexdmg	Chapter VII Diseases of the eye and adnexa	0.0272	4.7234	459449	713	3	0.00420757	458736	410	0.00089376	1.5135	14.7412
Union#J869#Pyothorax without fistula	European	flexdmg	Chapter X Diseases of the respiratory system	0.0188	5.5094	146694	649	3	0.0046225	146045	123	0.000842206	1.7481	17.3637
41202#K922#Gastrointestinal haemorrhage unspecified	European	flexdmg	Chapter XI Diseases of the digestive system	3.294e-05	2.9465	233377	8808	21	0.0023842	224569	182	0.000810441	1.8746	4.6312
20002#1441#malaria	European	flexdmg	Chapter I Certain infectious and parasitic diseases	0.0817	4.2691	332172	530	2	0.00377358	331642	294	0.000886498	1.0599	17.1955
Union#R858#Abnormal findings in specimens from digestive organs and abdominal cavity Other abnormal findings	European	flexdmg	Chapter XVIII Symptoms signs and abnormal clinical and laboratory findings not elsewhere classified	0.0522	19.2231	84562	62	1	0.016129	84500	72	0.000852071	2.6291	140.553
Union#Block N00-N08#N00-N08 Glomerular diseases	European	flexdmg	Chapter XIV Diseases of the genitourinary system	0.0895	2.0834	226378	3471	7	0.00201671	222907	216	0.000969014	0.9807	4.4258
41202#H268#Other specified cataract	African	flexdmg	Chapter VII Diseases of the eye and adnexa	0.0384	50.9927	7125	138	1	0.00724638	6987	1	0.000143123	3.173	819.499
Union#R61#Hyperhidrosis	European	flexdmg	Chapter XVIII Symptoms signs and abnormal clinical and laboratory findings not elsewhere classified	0.0241	3.8846	57466	1317	4	0.00303721	56149	44	0.000783629	1.3937	10.8271
Union#I459#Conduction disorder unspecified	European	flexdmg	Chapter IX Diseases of the circulatory system	0.0722	4.6248	122177	480	2	0.00416667	121697	110	0.000903884	1.1389	18.78
Union#R73#Elevated blood glucose level	European	flexdmg	Chapter XVIII Symptoms signs and abnormal clinical and laboratory findings not elsewhere classified	0.0188	2.8073	65950	3619	7	0.00193424	62331	43	0.000689865	1.262	6.2449
41202#M06#Other rheumatoid arthritis	European	flexdmg	Chapter XIII Diseases of the musculoskeletal system and connective tissue	0.0923	2.1272	237120	2465	5	0.0020284	234655	224	0.000954593	0.876	5.1652
40002#E10#Type 1 diabetes mellitus	European	flexdmg	Chapter IV Endocrine nutritional and metabolic diseases	0.0087	14.7286	357649	155	2	0.0129032	357494	317	0.000886728	3.6346	59.6857
41202#I484#Atypical atrial flutter	European	flexdmg	Chapter IX Diseases of the circulatory system	0.0623	15.8215	238399	71	1	0.0140845	238328	215	0.000902118	2.1878	114.416
Union#I484#Atypical atrial flutter	European	flexdmg	Chapter IX Diseases of the circulatory system	0.0925	10.4849	124790	110	1	0.00909091	124680	109	0.000874238	1.4507	75.7807
40001#Block I05-I09#I05-I09 Chronic rheumatic heart diseases	European	flexdmg	Chapter IX Diseases of the circulatory system	0.0642	15.2965	444188	75	1	0.0133333	444113	392	0.000882658	2.1211	110.311
Union#M257#Osteophyte	European	flexdmg	Chapter XIII Diseases of the musculoskeletal system and connective tissue	0.0652	1.8	148396	6386	11	0.00172252	142010	136	0.000957679	0.9733	3.3291
Union#Block H15-H22#H15-H22 Disorders of sclera cornea iris and ciliary body	African	flexdmg	Chapter VII Diseases of the eye and adnexa	0.0931	20.0505	4591	219	1	0.00456621	4372	1	0.000228728	1.2499	321.644
Union#K66#Other disorders of peritoneum	European	flexdmg	Chapter XI Diseases of the digestive system	0.0239	1.9392	166090	8874	14	0.00157764	157216	128	0.000814166	1.1164	3.3684
Union#Z492#Other dialysis	European	flexdmg	Chapter XXI Factors influencing health status and contact with health services	0.0937	10.3573	111135	103	1	0.00970874	111032	105	0.000945673	1.4317	74.93
Union#J03#Acute tonsillitis	African	flexdmg	Chapter X Diseases of the respiratory system	0.0637		3767	240	1	0.00416667	3527	0	0
Union#M06#Other rheumatoid arthritis	European	flexdmg	Chapter XIII Diseases of the musculoskeletal system and connective tissue	0.0964	1.5474	135737	12001	18	0.00149988	123736	120	0.000969807	0.9425	2.5404
41202#U07#Emergency use of U07	African	flexdmg	Chapter I Certain infectious and parasitic diseases	0.0683	21.052	8710	203	1	0.00492611	8507	2	0.000235101	1.9011	233.118
41202#R06#Abnormalities of breathing	European	flexdmg	Chapter XVIII Symptoms signs and abnormal clinical and laboratory findings not elsewhere classified	0.08	1.6519	257460	9432	14	0.00148431	248028	223	0.000899092	0.9622	2.8358
41202#R06#Abnormalities of breathing	South Asian	flexdmg	Chapter XVIII Symptoms signs and abnormal clinical and laboratory findings not elsewhere classified	0.048		5853	281	1	0.00355872	5572	0	0
Union#J019#Acute sinusitis unspecified	European	flexdmg	Chapter X Diseases of the respiratory system	0.0135	11.6819	180771	200	2	0.01	180571	156	0.000863926	2.8757	47.4544
41202#Chapter XIV#Chapter XIV Diseases of the genitourinary system	European	flexdmg	Chapter XIV Diseases of the genitourinary system	0.016	0.7392	383814	117023	84	0.000717808	266791	259	0.000970797	0.5779	0.9456
Union#Z842#Family history of other diseases of the genitourinary system	European	flexdmg	Chapter XXI Factors influencing health status and contact with health services	0.0628	15.7389	158394	68	1	0.0147059	158326	150	0.000947412	2.1708	114.113
Union#H020#Entropion and trichiasis of eyelid	European	flexdmg	Chapter VII Diseases of the eye and adnexa	0.0029	4.444	226281	1507	6	0.00398142	224774	202	0.00089868	1.97	10.0252
41202#R79#Other abnormal findings of blood chemistry	European	flexdmg	Chapter XVIII Symptoms signs and abnormal clinical and laboratory findings not elsewhere classified	0.067	0.1924	149253	5651	1	0.00017696	143602	132	0.000919207	0.0269	1.3761
40002#N289#Disorder of kidney and ureter unspecified	European	flexdmg	Chapter XIV Diseases of the genitourinary system	0.0668	14.6879	336050	79	1	0.0126582	335971	293	0.000872099	2.0364	105.94
132567#Source of report of Q78 (Other osteochondrodysplasias)	European	flexdmg	Chapter XVII Congenital malformations deformations and chromosomal abnormalities	0.0139	11.4363	381707	193	2	0.0103627	381514	349	0.000914776	2.8283	46.2427
40002#C20#Malignant neoplasm of rectum	European	flexdmg	Chapter II Neoplasms	0.0408	24.652	212038	49	1	0.0204082	211989	179	0.000844383	3.3842	179.574
Union#H18#Other disorders of cornea	European	flexdmg	Chapter VII Diseases of the eye and adnexa	0.0533	1.9918	267342	5361	9	0.00167879	261981	221	0.000843573	1.0222	3.8809
Union#G62#Other polyneuropathies	European	flexdmg	Chapter VI Diseases of the nervous system	0.0509	2.0204	262657	5264	9	0.00170973	257393	218	0.000846954	1.0367	3.9375
131309#Source of report of I26 (Pulmonary embolism)	African	flexdmg	Chapter IX Diseases of the circulatory system	0.0755	18.9353	8710	225	1	0.00444444	8485	2	0.00023571	1.7106	209.598
41202#M7961#Pain in limb Shoulder region	European	flexdmg	Chapter XIII Diseases of the musculoskeletal system and connective tissue	0.0719	13.6035	321020	82	1	0.0121951	320938	291	0.000906717	1.8869	98.075
40006#C798#Secondary malignant neoplasm of other specified sites	European	flexdmg	Chapter II Neoplasms	0.0358	28.2491	341719	39	1	0.025641	341680	318	0.000930695	3.8667	206.381
Union#E870#Hyperosmolality and hypernatraemia	European	flexdmg	Chapter IV Endocrine nutritional and metabolic diseases	0.0552	2.8656	187940	1618	4	0.00247219	186322	161	0.000864095	1.0613	7.7376
20002#1278#cataract	South Asian	flexdmg	Chapter VII Diseases of the eye and adnexa	0.0792	23.8047	8386	339	1	0.00294985	8047	1	0.00012427	1.4857	381.411
Union#I845#External haemorrhoids without complication	European	flexdmg	Chapter IX Diseases of the circulatory system	0.0812	3.0187	170246	1130	3	0.00265487	169116	149	0.000881052	0.9611	9.4806
41202#Q07#Other congenital malformations of nervous system	European	flexdmg	Chapter XVII Congenital malformations deformations and chromosomal abnormalities	0.0428	23.4307	304267	48	1	0.0208333	304219	276	0.000907241	3.2213	170.426
41202#I211#Acute transmural myocardial infarction of inferior wall	European	flexdmg	Chapter IX Diseases of the circulatory system	0.0288	2.4505	192546	3186	7	0.00219711	189360	170	0.000897761	1.1498	5.2227
Union#Chapter IV#Chapter IV Endocrine nutritional and metabolic diseases	African	flexdmg	Chapter IV Endocrine nutritional and metabolic diseases	0.098		7692	3547	3	0.000845785	4145	0	0
Union#Chapter IV#Chapter IV Endocrine nutritional and metabolic diseases	European	flexdmg	Chapter IV Endocrine nutritional and metabolic diseases	0.0889	1.2016	400076	162981	166	0.00101852	237095	201	0.000847761	0.9783	1.476
Union#E11#Type 2 diabetes mellitus	African	flexdmg	Chapter IV Endocrine nutritional and metabolic diseases	0.071		6255	1667	2	0.00119976	4588	0	0
Union#E11#Type 2 diabetes mellitus	European	flexdmg	Chapter IV Endocrine nutritional and metabolic diseases	0.0804	1.3577	225663	39444	46	0.00116621	186219	160	0.000859203	0.978	1.885
41202#H25#Senile cataract	European	flexdmg	Chapter VII Diseases of the eye and adnexa	0.0871	1.3657	371791	31894	36	0.00112874	339897	281	0.000826721	0.9652	1.9326
131441#Source of report of J10 (Influenza due to identified seasonal influenza virus)	African	flexdmg	Chapter X Diseases of the respiratory system	0.011	139.935	8710	32	1	0.03125	8678	2	0.000230468	12.3656	1583.59
Union#K928#Other specified diseases of digestive system	European	flexdmg	Chapter XI Diseases of the digestive system	0.0991	9.7266	165497	125	1	0.008	165372	137	0.000828435	1.3497	70.0961
41202#Block I60-I69#I60-I69 Cerebrovascular diseases	African	flexdmg	Chapter IX Diseases of the circulatory system	0.0873	21.4773	5936	265	1	0.00377358	5671	1	0.000176336	1.3396	344.33
132105#Source of report of N64 (Other disorders of breast)	Admixed American	flexdmg	Chapter XIV Diseases of the genitourinary system	0.0778		540	42	1	0.0238095	498	0	0
Union#D739#Disease of spleen unspecified	European	flexdmg	Chapter III Diseases of the blood and blood-forming organs and certain disorders involving the immune mechanism	0.0379	26.5868	357689	43	1	0.0232558	357646	320	0.000894739	3.648	193.763
120018#Ever had post herpetic neuralgia (pain after shingles)	European	flexdmg	Chapter XVIII Symptoms signs and abnormal clinical and laboratory findings not elsewhere classified	0.0439	1.9788	131795	6112	10	0.00163613	125683	104	0.000827479	1.0336	3.7884
Union#L72#Follicular cysts of skin and subcutaneous tissue	European	flexdmg	Chapter XII Diseases of the skin and subcutaneous tissue	0.0366	1.6381	275995	15298	22	0.0014381	260697	229	0.000878414	1.0573	2.5378
Union#R040#Epistaxis	European	flexdmg	Chapter XVIII Symptoms signs and abnormal clinical and laboratory findings not elsewhere classified	0.0064	2.8222	59983	4887	10	0.00204625	55096	40	0.000726006	1.4105	5.6469
131355#Source of report of I50 (Heart failure)	European	flexdmg	Chapter IX Diseases of the circulatory system	0.0132	1.6679	328199	19289	28	0.0014516	308910	269	0.000870804	1.1299	2.4622
Union#I51#Complications and ill-defined descriptions of heart disease	European	flexdmg	Chapter IX Diseases of the circulatory system	0.0926	1.4534	151768	22803	28	0.00122791	128965	109	0.000845191	0.9592	2.2021
41202#L12#Pemphigoid	European	flexdmg	Chapter XII Diseases of the skin and subcutaneous tissue	0.0633	15.5552	320010	76	1	0.0131579	319934	274	0.000856427	2.1551	112.278
Union#R79#Other abnormal findings of blood chemistry	African	flexdmg	Chapter XVIII Symptoms signs and abnormal clinical and laboratory findings not elsewhere classified	0.0673		1548	402	2	0.00497512	1146	0	0
Union#R454#Irritability and anger	European	flexdmg	Chapter XVIII Symptoms signs and abnormal clinical and laboratory findings not elsewhere classified	0.095	10.3955	44965	140	1	0.00714286	44825	31	0.000691578	1.4092	76.6829
41202#M4802#Spinal stenosis Cervical region	European	flexdmg	Chapter XIII Diseases of the musculoskeletal system and connective tissue	0.0653	4.872	278791	455	2	0.0043956	278336	252	0.000905381	1.2081	19.6479
131717#Source of report of L13 (Other bullous disorders)	European	flexdmg	Chapter XII Diseases of the skin and subcutaneous tissue	0.0538	3.5805	419628	958	3	0.00313152	418670	367	0.000876585	1.1474	11.1729
Union#E669#Obesity unspecified	African	flexdmg	Chapter IV Endocrine nutritional and metabolic diseases	0.0484		4509	992	2	0.00201613	3517	0	0
Union#E669#Obesity unspecified	European	flexdmg	Chapter IV Endocrine nutritional and metabolic diseases	0.086	1.3528	270381	34253	41	0.00119698	236128	209	0.000885113	0.9677	1.891
41202#R53#Malaise and fatigue	African	flexdmg	Chapter XVIII Symptoms signs and abnormal clinical and laboratory findings not elsewhere classified	0.0114		5160	59	1	0.0169492	5101	0	0
41202#L309#Dermatitis unspecified	European	flexdmg	Chapter XII Diseases of the skin and subcutaneous tissue	0.0596	5.129	407984	448	2	0.00446429	407536	356	0.000873542	1.2738	20.6522
Union#K56#Paralytic ileus and intestinal obstruction without hernia	European	flexdmg	Chapter XI Diseases of the digestive system	0.025	1.8522	168228	10340	16	0.00154739	157888	132	0.000836036	1.102	3.113
40002#Block D60-D64#D60-D64 Aplastic and other anaemias	European	flexdmg	Chapter III Diseases of the blood and blood-forming organs and certain disorders involving the immune mechanism	0.0891	10.852	303287	104	1	0.00961538	303183	271	0.00089385	1.5087	78.0571
Union#Q245#Malformation of coronary vessels	European	flexdmg	Chapter XVII Congenital malformations deformations and chromosomal abnormalities	0.0628	15.6606	347917	74	1	0.0135135	347843	304	0.000873958	2.1696	113.038
Union#J451#Nonallergic asthma	European	flexdmg	Chapter X Diseases of the respiratory system	0.0281	36.4201	213492	33	1	0.030303	213459	183	0.000857307	4.9504	267.945
Union#K460#Unspecified abdominal hernia with obstruction without gangrene	European	flexdmg	Chapter XI Diseases of the digestive system	0.0724	13.5516	165462	90	1	0.0111111	165372	137	0.000828435	1.8746	97.9634
41202#L022#Cutaneous abscess furuncle and carbuncle of trunk	European	flexdmg	Chapter XII Diseases of the skin and subcutaneous tissue	0.0383	3.2224	373712	1399	4	0.00285919	372313	331	0.000889037	1.2006	8.6489
41202#M0632#Rheumatoid nodule Upper arm	European	flexdmg	Chapter XIII Diseases of the musculoskeletal system and connective tissue	0.0296	34.4337	320971	33	1	0.030303	320938	291	0.000906717	4.6895	252.837
41202#K134#Granuloma and granuloma-like lesions of oral mucosa	European	flexdmg	Chapter XI Diseases of the digestive system	0.0677	14.5157	254025	78	1	0.0128205	253947	227	0.000893887	2.0102	104.816
41202#K56#Paralytic ileus and intestinal obstruction without hernia	European	flexdmg	Chapter XI Diseases of the digestive system	0.0601	1.9245	259183	5236	9	0.00171887	253947	227	0.000893887	0.988	3.7486
41202#Block O10-O16#O10-O16 Oedema proteinuria and hypertensive disorders in pregnancy childbirth and the puerperium	European	flexdmg	Chapter XV Pregnancy childbirth and the puerperium	0.0152	4.3344	234750	1040	4	0.00384615	233710	208	0.000889992	1.6085	11.6795
40001#Chapter III#Chapter III Diseases of the blood and blood-forming organs and certain disorders involving the immune mechanism	European	flexdmg	Chapter III Diseases of the blood and blood-forming organs and certain disorders involving the immune mechanism	0.0766	12.7076	458989	89	1	0.011236	458900	410	0.000893441	1.766	91.4399
Union#I080#Disorders of both mitral and aortic valves	European	flexdmg	Chapter IX Diseases of the circulatory system	0.0089	3.536	137002	2183	6	0.00274851	134819	105	0.000778822	1.5515	8.0591
41202#M45X0#Ankylosing spondylitis Multiple sites in spine	European	flexdmg	Chapter XIII Diseases of the musculoskeletal system and connective tissue	0.0441	22.7463	209871	49	1	0.0204082	209822	192	0.000915061	3.1238	165.631
6150#2#Angina	European	flexdmg	Chapter IX Diseases of the circulatory system	0.084	1.5208	311225	14707	19	0.0012919	296518	252	0.000849864	0.9537	2.425
Union#A083#Other viral enteritis	European	flexdmg	Chapter I Certain infectious and parasitic diseases	0.0834	11.6398	294687	95	1	0.0105263	294592	269	0.000913127	1.6167	83.8013
41202#J156#Pneumonia due to other Gram-negative bacteria	European	flexdmg	Chapter X Diseases of the respiratory system	0.0322	31.4777	276303	38	1	0.0263158	276265	237	0.000857872	4.3012	230.366
Union#K221#Ulcer of oesophagus	South Asian	flexdmg	Chapter XI Diseases of the digestive system	0.0784	24.1783	3250	130	1	0.00769231	3120	1	0.000320513	1.5038	388.737
130843#Source of report of F03 (Unspecified dementia)	European	flexdmg	Chapter V Mental and behavioural disorders	0.0039	2.6659	400735	4784	11	0.00229933	395951	342	0.000863743	1.4615	4.8628
41202#E86#Volume depletion	European	flexdmg	Chapter IV Endocrine nutritional and metabolic diseases	0.04	4.048	374195	851	3	0.00352526	373344	326	0.000873189	1.2962	12.6419
Union#K047#Periapical abscess without sinus	European	flexdmg	Chapter XI Diseases of the digestive system	0.0616	2.7647	167121	1749	4	0.00228702	165372	137	0.000828435	1.0218	7.4801
41202#Chapter III#Chapter III Diseases of the blood and blood-forming organs and certain disorders involving the immune mechanism	European	flexdmg	Chapter III Diseases of the blood and blood-forming organs and certain disorders involving the immune mechanism	0.0504	1.4507	448119	24904	32	0.00128493	423215	375	0.000886074	1.0109	2.0818
Union#M05#Seropositive rheumatoid arthritis	European	flexdmg	Chapter XIII Diseases of the musculoskeletal system and connective tissue	0.0423	3.1542	119461	1415	4	0.00282686	118046	106	0.000897955	1.1607	8.5714
Union#M0609#Seronegative rheumatoid arthritis Site unspecified	European	flexdmg	Chapter XIII Diseases of the musculoskeletal system and connective tissue	0.0224	8.9096	123883	239	2	0.0083682	123644	117	0.000946265	2.1894	36.2576
Union#K660#Peritoneal adhesions	European	flexdmg	Chapter XI Diseases of the digestive system	0.0783	1.7518	165786	8184	12	0.00146628	157602	132	0.000837553	0.9697	3.1645
40011#8441#Serous cystadenocarcinoma	European	flexdmg	Chapter II Neoplasms	0.0842	4.1992	249197	535	2	0.00373832	248662	222	0.000892778	1.041	16.9396
41202#B01#Varicella [chickenpox]	European	flexdmg	Chapter I Certain infectious and parasitic diseases	0.0701	13.9504	431256	81	1	0.0123457	431175	386	0.000895228	1.9363	100.509
41202#M7686#Other enthesopathies of lower limb excluding foot Lower leg	European	flexdmg	Chapter XIII Diseases of the musculoskeletal system and connective tissue	0.0305	33.3903	320972	34	1	0.0294118	320938	291	0.000906717	4.5516	244.951
40002#N28#Other disorders of kidney and ureter not elsewhere classified	European	flexdmg	Chapter XIV Diseases of the genitourinary system	0.091	10.6037	355387	104	1	0.00961538	355283	325	0.000914764	1.4751	76.2253
40002#J869#Pyothorax without fistula	European	flexdmg	Chapter X Diseases of the respiratory system	0.0272	37.6382	290637	30	1	0.0333333	290607	266	0.000915326	5.1084	277.313
41202#G936#Cerebral oedema	European	flexdmg	Chapter VI Diseases of the nervous system	0.0347	29.0941	419102	40	1	0.025	419062	369	0.000880538	3.9866	212.327
Union#F067#Mild cognitive disorder	European	flexdmg	Chapter V Mental and behavioural disorders	0.0897	2.8823	224406	1158	3	0.00259067	223248	201	0.000900344	0.9204	9.0257
Union#L022#Cutaneous abscess furuncle and carbuncle of trunk	European	flexdmg	Chapter XII Diseases of the skin and subcutaneous tissue	0.0159	3.5115	242433	1621	5	0.00308452	240812	212	0.000880355	1.4447	8.5352
Union#E05#Thyrotoxicosis [hyperthyroidism]	African	flexdmg	Chapter IV Endocrine nutritional and metabolic diseases	0.0638		3135	200	1	0.005	2935	0	0
20002#1258#chronic|degenerative neurological problem	European	flexdmg	Chapter VI Diseases of the nervous system	0.0503	2.3092	382787	2898	6	0.00207039	379889	341	0.000897631	1.0293	5.1806
Union#R58#Haemorrhage not elsewhere classified	European	flexdmg	Chapter XVIII Symptoms signs and abnormal clinical and laboratory findings not elsewhere classified	0.0288	7.9107	54932	302	2	0.00662252	54630	46	0.000842028	1.9116	32.7367
20002#1294#back problem	South Asian	flexdmg	Chapter XIII Diseases of the musculoskeletal system and connective tissue	0.0048		8760	605	2	0.00330579	8155	0	0
42001#Source of myocardial infarction report	European	flexdmg	Chapter IX Diseases of the circulatory system	0.0613	1.454	287249	25499	32	0.00125495	261750	226	0.000863419	1.0039	2.106
Union#I800#Phlebitis and thrombophlebitis of superficial vessels of lower extremities	European	flexdmg	Chapter IX Diseases of the circulatory system	0.0224	5.1435	153568	710	3	0.00422535	152858	126	0.000824294	1.6329	16.2018
40002#N18#Chronic kidney disease	European	flexdmg	Chapter XIV Diseases of the genitourinary system	0.0427	3.1097	316630	1461	4	0.00273785	315169	278	0.000882066	1.1574	8.3552
41202#M818#Other osteoporosis	European	flexdmg	Chapter XIII Diseases of the musculoskeletal system and connective tissue	0.0403	24.9686	221422	44	1	0.0227273	221378	206	0.000930535	3.4221	182.177
Union#J121#Respiratory syncytial virus pneumonia	European	flexdmg	Chapter X Diseases of the respiratory system	0.0799	12.2057	170514	94	1	0.0106383	170420	150	0.000880178	1.6903	88.1385
Union#M311#Thrombotic microangiopathy	European	flexdmg	Chapter XIII Diseases of the musculoskeletal system and connective tissue	0.037	27.3533	157740	41	1	0.0243902	157699	144	0.000913132	3.7351	200.317
40001#K264#Duodenal ulcer Chronic or unspecified with haemorrhage	European	flexdmg	Chapter XI Diseases of the digestive system	0.0291	35.0375	228962	33	1	0.030303	228929	204	0.000891106	4.765	257.634
Union#J028#Acute pharyngitis due to other specified organisms	European	flexdmg	Chapter X Diseases of the respiratory system	0.0471	21.1899	213515	56	1	0.0178571	213459	183	0.000857307	2.9168	153.94
Union#E059#Thyrotoxicosis unspecified	African	flexdmg	Chapter IV Endocrine nutritional and metabolic diseases	0.0281		3166	89	1	0.011236	3077	0	0
41202#Block K90-K93#K90-K93 Other diseases of the digestive system	European	flexdmg	Chapter XI Diseases of the digestive system	0.0026	1.9477	238660	16402	27	0.00164614	222258	188	0.000845864	1.3007	2.9163
41202#K590#Constipation	South Asian	flexdmg	Chapter XI Diseases of the digestive system	0.0705	26.9854	5767	207	1	0.00483092	5560	1	0.000179856	1.6819	432.959
Union#Block J80-J84#J80-J84 Other respiratory diseases principally affecting the interstitium	European	flexdmg	Chapter X Diseases of the respiratory system	0.029	2.202	168696	5616	10	0.00178063	163080	132	0.000809419	1.1572	4.1903
Union#L71#Rosacea	European	flexdmg	Chapter XII Diseases of the skin and subcutaneous tissue	0.0931	1.7236	246788	6639	10	0.00150625	240149	210	0.000874457	0.9135	3.252
Union#Q180#Sinus fistula and cyst of branchial cleft	European	flexdmg	Chapter XVII Congenital malformations deformations and chromosomal abnormalities	0.0823	11.7943	441952	96	1	0.0104167	441856	394	0.000891693	1.6403	84.8074
Union#K625#Haemorrhage of anus and rectum	European	flexdmg	Chapter XI Diseases of the digestive system	0.0784	1.5133	178046	17915	22	0.00122802	160131	130	0.000811835	0.9629	2.3783
41202#B509#Plasmodium falciparum malaria unspecified	African	flexdmg	Chapter I Certain infectious and parasitic diseases	0.0462	31.75	6453	101	1	0.00990099	6352	2	0.000314861	2.8556	353.014
131819#Source of report of L88 (Pyoderma gangrenosum)	European	flexdmg	Chapter XII Diseases of the skin and subcutaneous tissue	0.0753	12.953	459449	87	1	0.0114943	459362	412	0.000896896	1.7997	93.2285
41202#H748#Other specified disorders of middle ear and mastoid	European	flexdmg	Chapter VIII Diseases of the ear and mastoid process	0.0745	13.0878	449924	86	1	0.0116279	449838	404	0.000898101	1.8181	94.2156
Union#Block K65-K67#K65-K67 Diseases of peritoneum	European	flexdmg	Chapter XI Diseases of the digestive system	0.0051	2.1272	175596	10224	18	0.00176056	165372	137	0.000828435	1.3008	3.4784
131533#Source of report of J86 (Pyothorax)	European	flexdmg	Chapter X Diseases of the respiratory system	0.0353	4.263	321923	787	3	0.00381194	321136	288	0.000896816	1.3639	13.3245
41202#H744#Polyp of middle ear	European	flexdmg	Chapter VIII Diseases of the ear and mastoid process	0.0934	10.3239	293655	107	1	0.00934579	293548	268	0.000912968	1.4356	74.2413
Union#E118#Type 2 diabetes mellitus With unspecified complications	European	flexdmg	Chapter IV Endocrine nutritional and metabolic diseases	0.085	11.4217	202990	103	1	0.00970874	202887	174	0.00085762	1.5846	82.3274
41202#M703#Other bursitis of elbow	European	flexdmg	Chapter XIII Diseases of the musculoskeletal system and connective tissue	0.065	15.1702	184345	75	1	0.0133333	184270	164	0.000889998	2.0964	109.779
Union#Block J20-J22#J20-J22 Other acute lower respiratory infections	African	flexdmg	Chapter X Diseases of the respiratory system	0.0591		4469	264	1	0.00378788	4205	0	0
40002#K66#Other disorders of peritoneum	European	flexdmg	Chapter XI Diseases of the digestive system	0.0334	30.2553	456059	38	1	0.0263158	456021	407	0.000892503	4.1412	221.043
Union#M0094#Pyogenic arthritis unspecified Hand	European	flexdmg	Chapter XIII Diseases of the musculoskeletal system and connective tissue	0.0641	15.4103	157771	72	1	0.0138889	157699	144	0.000913132	2.1266	111.669
40002#I219#Acute myocardial infarction unspecified	European	flexdmg	Chapter IX Diseases of the circulatory system	0.034	7.0474	301683	315	2	0.00634921	301368	273	0.000905869	1.7459	28.4475
40002#K85#Acute pancreatitis	European	flexdmg	Chapter XI Diseases of the digestive system	0.0502	19.8146	317710	58	1	0.0172414	317652	281	0.000884616	2.7342	143.595
41202#H52#Disorders of refraction and accommodation	European	flexdmg	Chapter VII Diseases of the eye and adnexa	0.0408	6.3625	333467	364	2	0.00549451	333103	289	0.0008676	1.5776	25.6603
41202#K560#Paralytic ileus	European	flexdmg	Chapter XI Diseases of the digestive system	0.0715	13.7208	201137	81	1	0.0123457	201056	183	0.000910194	1.8991	99.1315
Union#E835#Disorders of calcium metabolism	African	flexdmg	Chapter IV Endocrine nutritional and metabolic diseases	0.0247		4704	116	1	0.00862069	4588	0	0
20002#1537#joint pain	European	flexdmg	Chapter XIII Diseases of the musculoskeletal system and connective tissue	0.0497	2.9531	362473	1521	4	0.00262985	360952	322	0.000892085	1.1002	7.9265
20002#1537#joint pain	South Asian	flexdmg	Chapter XIII Diseases of the musculoskeletal system and connective tissue	0.0172		5631	97	1	0.0103093	5534	0	0
41202#G453#Amaurosis fugax	European	flexdmg	Chapter VI Diseases of the nervous system	0.092	10.4907	320565	110	1	0.00909091	320455	280	0.000873758	1.4594	75.41
40002#Block N25-N29#N25-N29 Other disorders of kidney and ureter	European	flexdmg	Chapter XIV Diseases of the genitourinary system	0.0955	10.0749	367269	111	1	0.00900901	367158	331	0.000901519	1.4024	72.3766
130059#Source of report of A35 (Other tetanus)	European	flexdmg	Chapter I Certain infectious and parasitic diseases	0.0982	9.7791	362755	115	1	0.00869565	362640	325	0.000896206	1.3616	70.2335
40001#K26#Duodenal ulcer	European	flexdmg	Chapter XI Diseases of the digestive system	0.0475	20.9978	279236	55	1	0.0181818	279181	246	0.000881149	2.8933	152.388
Union#R82#Other abnormal findings in urine	European	flexdmg	Chapter XVIII Symptoms signs and abnormal clinical and laboratory findings not elsewhere classified	0.008	5.4141	63193	872	4	0.00458716	62321	53	0.000850436	1.9552	14.9922
40011#2#(8010-8790) Epithelial	African	flexdmg	Chapter II Neoplasms	0.0468	13.3117	7544	987	2	0.00202634	6557	1	0.000152509	1.2059	146.947
Union#Block I20-I25#I20-I25 Ischaemic heart diseases	European	flexdmg	Chapter IX Diseases of the circulatory system	0.0777	1.3441	175494	57794	64	0.00110738	117700	97	0.000824129	0.9801	1.8432
41202#J219#Acute bronchiolitis unspecified	European	flexdmg	Chapter X Diseases of the respiratory system	0.0295	34.48	405333	33	1	0.030303	405300	367	0.000905502	4.699	253.002
41202#R42#Dizziness and giddiness	African	flexdmg	Chapter XVIII Symptoms signs and abnormal clinical and laboratory findings not elsewhere classified	0.0219		5215	114	1	0.00877193	5101	0	0
Union#I517#Cardiomegaly	European	flexdmg	Chapter IX Diseases of the circulatory system	0.0897	1.6355	133195	10343	15	0.00145026	122852	109	0.000887246	0.9529	2.8069
42009#Source of ischaemic stroke report	African	flexdmg	Chapter IX Diseases of the circulatory system	0.0839	16.9569	6881	198	1	0.00505051	6683	2	0.000299267	1.5311	187.795
Union#M8189#Other osteoporosis Site unspecified	European	flexdmg	Chapter XIII Diseases of the musculoskeletal system and connective tissue	0.0322	31.7786	105795	36	1	0.0277778	105759	95	0.000898269	4.3096	234.335
20002#1222#type 1 diabetes	European	flexdmg	Chapter IV Endocrine nutritional and metabolic diseases	0.0479	5.8103	364983	389	2	0.00514139	364594	324	0.00088866	1.4418	23.4155
130719#Source of report of E16 (Other disorders of pancreatic internal secretion)	European	flexdmg	Chapter IV Endocrine nutritional and metabolic diseases	0.0688	2.0145	373041	4480	8	0.00178571	368561	327	0.000887234	0.9984	4.0648
Union#M2576#Osteophyte Lower leg	European	flexdmg	Chapter XIII Diseases of the musculoskeletal system and connective tissue	0.0756	2.5699	159406	1707	4	0.00234329	157699	144	0.000913132	0.9505	6.9485
20002#1467#other joint disorder	South Asian	flexdmg	Chapter XIII Diseases of the musculoskeletal system and connective tissue	0.0222		6388	142	1	0.00704225	6246	0	0
Union#M539#Dorsopathy unspecified	South Asian	flexdmg	Chapter XIII Diseases of the musculoskeletal system and connective tissue	0.0338		3297	607	2	0.00329489	2690	0	0
Union#H044#Chronic inflammation of lacrimal passages	European	flexdmg	Chapter VII Diseases of the eye and adnexa	0.0905	10.6855	234700	108	1	0.00925926	234592	205	0.000873858	1.4844	76.9214
Union#K521#Toxic gastroenteritis and colitis	European	flexdmg	Chapter XI Diseases of the digestive system	0.0457	3.8574	166313	941	3	0.0031881	165372	137	0.000828435	1.2266	12.1306
Union#M059#Seropositive rheumatoid arthritis unspecified	European	flexdmg	Chapter XIII Diseases of the musculoskeletal system and connective tissue	0.0294	3.5502	117524	1153	4	0.00346921	116371	114	0.000979626	1.3077	9.6383
41202#H608#Other otitis externa	European	flexdmg	Chapter VIII Diseases of the ear and mastoid process	0.0466	21.3935	449891	53	1	0.0188679	449838	404	0.000898101	2.9504	155.127
Union#L929#Granulomatous disorder of skin and subcutaneous tissue unspecified	European	flexdmg	Chapter XII Diseases of the skin and subcutaneous tissue	0.0835	4.2192	269512	535	2	0.00373832	268977	239	0.000888552	1.0464	17.0127
41202#D373#Neoplasm of uncertain or unknown behaviour: Appendix	European	flexdmg	Chapter II Neoplasms	0.0377	26.7414	318026	41	1	0.0243902	317985	297	0.000934006	3.6642	195.16
20002#1074#angina	European	flexdmg	Chapter IX Diseases of the circulatory system	0.0877	1.5362	208073	14648	20	0.00136537	193425	172	0.000889234	0.9665	2.4416
Union#Z400#Prophylactic surgery for risk-factors related to malignant neoplasms	European	flexdmg	Chapter XXI Factors influencing health status and contact with health services	0.0588	3.502	92205	979	3	0.00306435	91226	80	0.000876943	1.1041	11.1083
Union#H26#Other cataract	European	flexdmg	Chapter VII Diseases of the eye and adnexa	0.079	1.3105	306502	48347	53	0.00109624	258155	216	0.000836707	0.9703	1.7701
Union#E14#Unspecified diabetes mellitus	European	flexdmg	Chapter IV Endocrine nutritional and metabolic diseases	0.0598	1.4279	215045	30094	36	0.00119625	184951	155	0.00083806	0.9934	2.0525
40002#K22#Other diseases of oesophagus	European	flexdmg	Chapter XI Diseases of the digestive system	0.0474	21.0381	295799	54	1	0.0185185	295745	265	0.000896042	2.8987	152.689
41202#R040#Epistaxis	European	flexdmg	Chapter XVIII Symptoms signs and abnormal clinical and laboratory findings not elsewhere classified	0.0159	2.5668	223090	3445	8	0.00232221	219645	199	0.000906007	1.265	5.208
41202#K928#Other specified diseases of digestive system	European	flexdmg	Chapter XI Diseases of the digestive system	0.0491	20.322	254003	56	1	0.0178571	253947	227	0.000893887	2.8002	147.484
131367#Source of report of I63 (Cerebral infarction)	African	flexdmg	Chapter IX Diseases of the circulatory system	0.0808	17.6447	6898	191	1	0.0052356	6707	2	0.000298196	1.593	195.442
Union#K575#Diverticular disease of both small and large intestine without perforation or abscess	European	flexdmg	Chapter XI Diseases of the digestive system	0.0183	9.9441	141627	233	2	0.00858369	141394	123	0.00086991	2.4446	40.4506
Union#M02#Reactive arthropathies	European	flexdmg	Chapter XIII Diseases of the musculoskeletal system and connective tissue	0.0251	8.3921	118639	273	2	0.00732601	118366	104	0.000878631	2.0607	34.1771
131231#Source of report of H66 (Suppurative and unspecified otitis media)	South Asian	flexdmg	Chapter VIII Diseases of the ear and mastoid process	0.0447	43.4053	10082	228	1	0.00438596	9854	1	0.000101482	2.7064	696.147
40001#I05#Rheumatic mitral valve diseases	European	flexdmg	Chapter IX Diseases of the circulatory system	0.0399	25.1543	444159	46	1	0.0217391	444113	392	0.000882658	3.4587	182.94
Union#K132#Leukoplakia and other disturbances of oral epithelium including tongue	European	flexdmg	Chapter XI Diseases of the digestive system	0.0804	4.3307	165931	559	2	0.00357782	165372	137	0.000828435	1.0696	17.5352
41202#C771#Secondary and unspecified malignant neoplasm: Intrathoracic lymph nodes	European	flexdmg	Chapter II Neoplasms	0.0414	6.3185	271778	336	2	0.00595238	271442	257	0.000946795	1.5652	25.5064
Union#R262#Difficulty in walking not elsewhere classified	European	flexdmg	Chapter XVIII Symptoms signs and abnormal clinical and laboratory findings not elsewhere classified	0.0042	5.0338	75545	1141	5	0.00438212	74404	65	0.000873609	2.0232	12.5245
Union#Z83#Family history of other specific disorders	African	flexdmg	Chapter XXI Factors influencing health status and contact with health services	0.007		2390	201	2	0.00995025	2189	0	0
41202#Block L80-L99#L80-L99 Other disorders of the skin and subcutaneous tissue	African	flexdmg	Chapter XII Diseases of the skin and subcutaneous tissue	0.0875	16.1972	8218	247	1	0.00404858	7971	2	0.00025091	1.4637	179.233
Union#M7965#Pain in limb Pelvic region and thigh	South Asian	flexdmg	Chapter XIII Diseases of the musculoskeletal system and connective tissue	0.0204		2153	44	1	0.0227273	2109	0	0
41202#Chapter XVIII#Chapter XVIII Symptoms signs and abnormal clinical and laboratory findings not elsewhere classified	African	flexdmg	Chapter XVIII Symptoms signs and abnormal clinical and laboratory findings not elsewhere classified	0.0808		8347	3609	3	0.000831255	4738	0	0
Union#K068#Other specified disorders of gingiva and edentulous alveolar ridge	European	flexdmg	Chapter XI Diseases of the digestive system	0.0461	5.9708	165778	406	2	0.00492611	165372	137	0.000828435	1.4732	24.1986
Union#Q248#Other specified congenital malformations of heart	European	flexdmg	Chapter XVII Congenital malformations deformations and chromosomal abnormalities	0.099	9.701	367053	118	1	0.00847458	366935	323	0.000880265	1.351	69.6591
41202#M201#Hallux valgus (acquired)	European	flexdmg	Chapter XIII Diseases of the musculoskeletal system and connective tissue	0.0351	1.7991	198730	8851	15	0.00169472	189879	179	0.000942706	1.0618	3.0482
40006#D069#Carcinoma in situ: Cervix unspecified	European	flexdmg	Chapter II Neoplasms	0.0809	0	189247	3314	0	0	185933	176	0.000946578
Union#H66#Suppurative and unspecified otitis media	South Asian	flexdmg	Chapter VIII Diseases of the ear and mastoid process	0.0908	20.6035	4906	228	1	0.00438596	4678	1	0.000213767	1.2845	330.471
Union#I120#Hypertensive renal disease with renal failure	European	flexdmg	Chapter IX Diseases of the circulatory system	0.0176	3.4599	125550	1708	5	0.0029274	123842	105	0.000847855	1.4089	8.4968
41202#G629#Polyneuropathy unspecified	European	flexdmg	Chapter VI Diseases of the nervous system	0.0849	4.1731	340622	543	2	0.00368324	340079	301	0.000885088	1.0362	16.8062
Union#M2380#Other internal derangements of knee Multiple sites	European	flexdmg	Chapter XIII Diseases of the musculoskeletal system and connective tissue	0.0752	13.0254	157784	85	1	0.0117647	157699	144	0.000913132	1.8013	94.1879
Union#F028#Dementia in other specified diseases classified elsewhere	European	flexdmg	Chapter V Mental and behavioural disorders	0.0644	4.9234	188693	465	2	0.00430108	188228	165	0.000876596	1.2174	19.9114
40001#M06#Other rheumatoid arthritis	European	flexdmg	Chapter XIII Diseases of the musculoskeletal system and connective tissue	0.0421	23.7752	458607	48	1	0.0208333	458559	410	0.000894105	3.2724	172.734
Union#I7080#Atherosclerosis of other arteries without gangrene	European	flexdmg	Chapter IX Diseases of the circulatory system	0.0292	7.7248	118699	321	2	0.00623053	118378	96	0.000810961	1.8962	31.4699
41202#M215#Acquired clawhand clubhand clawfoot and clubfoot	European	flexdmg	Chapter XIII Diseases of the musculoskeletal system and connective tissue	0.0971	9.915	243550	111	1	0.00900901	243439	223	0.000916041	1.3782	71.3299
Union#I270#Primary pulmonary hypertension	European	flexdmg	Chapter IX Diseases of the circulatory system	0.0039	6.5346	161331	721	4	0.00554785	160610	137	0.000852998	2.4114	17.7082
41202#L29#Pruritus	European	flexdmg	Chapter XII Diseases of the skin and subcutaneous tissue	0.0533	5.4684	340806	418	2	0.00478469	340388	299	0.000878409	1.3568	22.04
41202#R072#Precordial pain	European	flexdmg	Chapter XVIII Symptoms signs and abnormal clinical and laboratory findings not elsewhere classified	0.0098	2.1359	272820	7441	14	0.00188147	265379	234	0.000881758	1.245	3.6644
40006#Block C76-C80#C76-C80 Malignant neoplasms of ill-defined secondary and unspecified sites	European	flexdmg	Chapter II Neoplasms	0.0579	3.4766	307793	928	3	0.00323276	306865	286	0.000932006	1.1126	10.8635
41202#M20#Acquired deformities of fingers and toes	European	flexdmg	Chapter XIII Diseases of the musculoskeletal system and connective tissue	0.0732	1.559	217340	13315	18	0.00135186	204025	177	0.000867541	0.9597	2.5327
131143#Source of report of H10 (Conjunctivitis)	European	flexdmg	Chapter VII Diseases of the eye and adnexa	0.0078	0.4318	390792	22314	9	0.000403334	368478	344	0.00093357	0.2227	0.8371
Union#H268#Other specified cataract	African	flexdmg	Chapter VII Diseases of the eye and adnexa	0.0028		4565	241	2	0.00829876	4324	0	0
40006#C159#Malignant neoplasm: Oesophagus unspecified	European	flexdmg	Chapter II Neoplasms	0.0275	7.9447	204741	277	2	0.00722022	204464	187	0.000914586	1.9624	32.1635
130793#Source of report of E66 (Obesity)	African	flexdmg	Chapter IV Endocrine nutritional and metabolic diseases	0.0812	9.4364	7065	1237	2	0.00161681	5828	1	0.000171585	0.855	104.153
130793#Source of report of E66 (Obesity)	European	flexdmg	Chapter IV Endocrine nutritional and metabolic diseases	0.0542	1.3264	447824	48094	56	0.00116439	399730	351	0.000878093	1.0003	1.7589
42019#Source of all cause dementia report	European	flexdmg	Chapter VI Diseases of the nervous system	0.0264	2.0179	400056	7278	13	0.00178621	392778	348	0.000885997	1.1594	3.512
41202#C785#Secondary malignant neoplasm of large intestine and rectum	European	flexdmg	Chapter II Neoplasms	0.0028	26.8665	259287	83	2	0.0240964	259204	238	0.000918196	6.5679	109.899
41202#L721#Trichilemmal cyst	European	flexdmg	Chapter XII Diseases of the skin and subcutaneous tissue	0.0539	1.9184	384205	6567	11	0.00167504	377638	330	0.000873853	1.0515	3.4998
41202#M2585#Other specified joint disorders Pelvic region and thigh	European	flexdmg	Chapter XIII Diseases of the musculoskeletal system and connective tissue	0.0668	14.6917	321014	76	1	0.0131579	320938	291	0.000906717	2.0359	106.023
40006#C61#Malignant neoplasm of prostate	African	flexdmg	Chapter II Neoplasms	0.0997		3469	346	1	0.00289017	3123	0	0
41202#M059#Seropositive rheumatoid arthritis unspecified	European	flexdmg	Chapter XIII Diseases of the musculoskeletal system and connective tissue	0.0252	4.882	227859	623	3	0.00481541	227236	225	0.00099016	1.5585	15.293
Union#M0694#Rheumatoid arthritis unspecified Hand	European	flexdmg	Chapter XIII Diseases of the musculoskeletal system and connective tissue	0.0475	5.8975	110535	399	2	0.00501253	110136	94	0.00085349	1.4484	24.0129
131311#Source of report of I27 (Other pulmonary heart diseases)	European	flexdmg	Chapter IX Diseases of the circulatory system	0.0508	2.3032	394819	3059	6	0.00196143	391760	334	0.000852563	1.0265	5.1675
131471#Source of report of J33 (Nasal polyp)	European	flexdmg	Chapter X Diseases of the respiratory system	0.0735	0.3013	327882	7434	2	0.000269034	320448	286	0.0008925	0.075	1.2106
Union#B37#Candidiasis	South Asian	flexdmg	Chapter I Certain infectious and parasitic diseases	0.0723	26.27	6465	238	1	0.00420168	6227	1	0.000160591	1.6381	421.29
41202#I269#Pulmonary embolism without mention of acute cor pulmonale	African	flexdmg	Chapter IX Diseases of the circulatory system	0.0312	63.2613	7135	112	1	0.00892857	7023	1	0.000142389	3.9317	1017.87
Union#Q78#Other osteochondrodysplasias	European	flexdmg	Chapter XVII Congenital malformations deformations and chromosomal abnormalities	0.0133	11.7124	367400	193	2	0.0103627	367207	328	0.000893229	2.8959	47.3712
40002#K859#Acute pancreatitis unspecified	European	flexdmg	Chapter XI Diseases of the digestive system	0.0468	21.3465	324471	53	1	0.0188679	324418	292	0.000900073	2.9412	154.93
40002#I259#Chronic ischaemic heart disease unspecified	European	flexdmg	Chapter IX Diseases of the circulatory system	0.0334	2.3622	261309	3386	7	0.00206734	257923	226	0.000876231	1.1125	5.0155
131693#Source of report of K92 (Other diseases of digestive system)	European	flexdmg	Chapter XI Diseases of the digestive system	0.0055	1.6737	411109	24373	35	0.00143602	386736	332	0.000858467	1.1812	2.3717
20002#1464#rheumatoid arthritis	European	flexdmg	Chapter XIII Diseases of the musculoskeletal system and connective tissue	0.0581	1.9418	282737	5171	9	0.00174048	277566	249	0.000897084	0.998	3.7781
Union#L98#Other disorders of skin and subcutaneous tissue not elsewhere classified	African	flexdmg	Chapter XII Diseases of the skin and subcutaneous tissue	0.0865	21.6847	6694	296	1	0.00337838	6398	1	0.000156299	1.353	347.555
Union#M350#Sicca syndrome [Sjogren]	European	flexdmg	Chapter XIII Diseases of the musculoskeletal system and connective tissue	0.0394	3.2415	92448	1267	4	0.00315706	91181	89	0.000976081	1.1885	8.8406
41202#K625#Haemorrhage of anus and rectum	European	flexdmg	Chapter XI Diseases of the digestive system	0.0689	1.5897	259553	12766	18	0.00141	246787	219	0.000887405	0.9828	2.5715
41202#G961#Disorders of meninges not elsewhere classified	European	flexdmg	Chapter VI Diseases of the nervous system	0.0415	24.1419	419110	48	1	0.0208333	419062	369	0.000880538	3.322	175.444
131821#Source of report of L89 (Decubitus ulcer and pressure area)	African	flexdmg	Chapter XII Diseases of the skin and subcutaneous tissue	0.0303	48.9716	8710	89	1	0.011236	8621	2	0.000231992	4.3999	545.067
Union#G576#Lesion of plantar nerve	European	flexdmg	Chapter VI Diseases of the nervous system	0.0119	3.2874	185356	2032	6	0.00295276	183324	165	0.000900046	1.454	7.4325
41202#M2417#Other articular cartilage disorders Ankle and foot	European	flexdmg	Chapter XIII Diseases of the musculoskeletal system and connective tissue	0.06	16.446	321006	68	1	0.0147059	320938	291	0.000906717	2.2754	118.866
Union#C780#Secondary malignant neoplasm of lung	European	flexdmg	Chapter II Neoplasms	0.0694	0.1941	262768	5541	1	0.000180473	257227	239	0.00092914	0.0272	1.3838
Union#Z513#Blood transfusion (without reported diagnosis)	European	flexdmg	Chapter XXI Factors influencing health status and contact with health services	0.0519	2.5509	145319	2098	5	0.00238322	143221	134	0.000935617	1.0436	6.2354
41202#M0690#Rheumatoid arthritis unspecified Multiple sites	European	flexdmg	Chapter XIII Diseases of the musculoskeletal system and connective tissue	0.0281	4.6809	227192	707	3	0.00424328	226485	206	0.000909553	1.4937	14.6684
40001#Chapter V#Chapter V Mental and behavioural disorders	European	flexdmg	Chapter V Mental and behavioural disorders	0.069	3.2231	369321	1060	3	0.00283019	368261	324	0.000879811	1.0324	10.0622
Union#Chapter XII#Chapter XII Diseases of the skin and subcutaneous tissue	African	flexdmg	Chapter XII Diseases of the skin and subcutaneous tissue	0.0692	10.4526	7624	1226	2	0.00163132	6398	1	0.000156299	0.947	115.368
Union#D069#Carcinoma in situ: Cervix unspecified	European	flexdmg	Chapter II Neoplasms	0.0956	0.2137	148270	4859	1	0.000205804	143411	138	0.000962269	0.0299	1.5283
Union#M1300#Polyarthritis unspecified Multiple sites	European	flexdmg	Chapter XIII Diseases of the musculoskeletal system and connective tissue	0.0274	7.993	117201	263	2	0.00760456	116938	112	0.000957772	1.9641	32.5274
41202#Block R50-R69#R50-R69 General symptoms and signs	European	flexdmg	Chapter XVIII Symptoms signs and abnormal clinical and laboratory findings not elsewhere classified	0.046	1.3468	320069	51762	60	0.00115915	268307	231	0.000860954	1.0136	1.7894
Union#G530#Postzoster neuralgia	European	flexdmg	Chapter VI Diseases of the nervous system	0.0868	1.7651	237301	6326	10	0.00158078	230975	207	0.000896201	0.9353	3.331
Union#M2329#Derangement of meniscus due to old tear or injury Unspecified ligament or Unspecified meniscus	European	flexdmg	Chapter XIII Diseases of the musculoskeletal system and connective tissue	0.0262	8.1902	133284	268	2	0.00746269	133016	122	0.000917183	2.0148	33.2931
Union#N039#Chronic nephritic syndrome Unspecified	European	flexdmg	Chapter XIV Diseases of the genitourinary system	0.0758	3.1022	223907	1000	3	0.003	222907	216	0.000969014	0.991	9.711
41202#Block E20-E35#E20-E35 Disorders of other endocrine glands	European	flexdmg	Chapter IV Endocrine nutritional and metabolic diseases	0.0657	2.3563	389943	2450	5	0.00204082	387493	336	0.000867112	0.9735	5.7033
131889#Source of report of M25 (Other joint disorders not elsewhere classified)	European	flexdmg	Chapter XIII Diseases of the musculoskeletal system and connective tissue	0.0482	0.7555	438174	85911	61	0.000710037	352263	331	0.000939639	0.5749	0.9928
40006#D051#Intraductal carcinoma in situ	African	flexdmg	Chapter II Neoplasms	0.028	71.0645	4470	63	1	0.015873	4407	1	0.000226912	4.3948	1149.13
20002#1366#fibrocystic disease	European	flexdmg	Chapter XIV Diseases of the genitourinary system	0.0074	16.0703	230826	144	2	0.0138889	230682	202	0.000875664	3.9532	65.3286
Union#H188#Other specified disorders of cornea	European	flexdmg	Chapter VII Diseases of the eye and adnexa	0.0765	4.4465	236495	507	2	0.00394477	235988	210	0.000889876	1.1017	17.9461
Union#I489#Atrial fibrillation and atrial flutter unspecified	African	flexdmg	Chapter IX Diseases of the circulatory system	0.066		2895	191	1	0.0052356	2704	0	0
Union#I489#Atrial fibrillation and atrial flutter unspecified	European	flexdmg	Chapter IX Diseases of the circulatory system	0.05	1.5158	149005	25982	32	0.00123162	123023	100	0.000812856	1.0178	2.2575
41202#U071#COVID-19 virus identified	African	flexdmg	Chapter I Certain infectious and parasitic diseases	0.0661	21.8077	8703	196	1	0.00510204	8507	2	0.000235101	1.9691	241.521
Union#I951#Orthostatic hypotension	South Asian	flexdmg	Chapter IX Diseases of the circulatory system	0.0957	19.5033	3098	152	1	0.00657895	2946	1	0.000339443	1.214	313.332
41202#M257#Osteophyte	European	flexdmg	Chapter XIII Diseases of the musculoskeletal system and connective tissue	0.0617	3.3866	287441	1013	3	0.0029615	286428	251	0.000876311	1.0831	10.5893
Union#H608#Other otitis externa	European	flexdmg	Chapter VIII Diseases of the ear and mastoid process	0.0743	13.1774	211120	81	1	0.0123457	211039	200	0.000947692	1.8247	95.1625
Union#J110#Influenza with pneumonia virus not identified	European	flexdmg	Chapter X Diseases of the respiratory system	0.0723	13.5517	213546	87	1	0.0114943	213459	183	0.000857307	1.8773	97.8263
Union#I635#Cerebral infarction due to unspecified occlusion or stenosis of cerebral arteries	African	flexdmg	Chapter IX Diseases of the circulatory system	0.0356	55.5161	3506	63	1	0.015873	3443	1	0.000290444	3.4331	897.746
41202#O16#Unspecified maternal hypertension	European	flexdmg	Chapter XV Pregnancy childbirth and the puerperium	0.0722	4.6008	234200	490	2	0.00408163	233710	208	0.000889992	1.1398	18.5718
40006#C80#Malignant neoplasm without specification of site	European	flexdmg	Chapter II Neoplasms	0.0494	5.7099	342058	378	2	0.00529101	341680	318	0.000930695	1.4166	23.0153
Union#R85#Abnormal findings in specimens from digestive organs and abdominal cavity	European	flexdmg	Chapter XVIII Symptoms signs and abnormal clinical and laboratory findings not elsewhere classified	0.0491	5.8268	71627	396	2	0.00505051	71231	62	0.000870408	1.4203	23.9043
131583#Source of report of K20 (Oesophagitis)	South Asian	flexdmg	Chapter XI Diseases of the digestive system	0.0433		8895	385	1	0.0025974	8510	0	0
Union#I49#Other cardiac arrhythmias	South Asian	flexnonsynmtr	Chapter IX Diseases of the circulatory system	0.0127	8.5135	3380	225	3	0.0133333	3155	5	0.00158479	2.0215	35.8553
20002#1517#prostatitis	European	flexnonsynmtr	Chapter XIV Diseases of the genitourinary system	0.029	7.7161	194691	175	2	0.0114286	194516	291	0.00149602	1.9053	31.248
Union#J108#Influenza with other manifestations seasonal influenza virus identified	European	flexnonsynmtr	Chapter X Diseases of the respiratory system	0.0762	12.8985	213511	52	1	0.0192308	213459	324	0.00151786	1.7771	93.6189
Union#Z867#Personal history of diseases of the circulatory system	South Asian	flexnonsynmtr	Chapter XXI Factors influencing health status and contact with health services	0.0273	5.7428	4189	792	4	0.00505051	3397	3	0.000883132	1.2827	25.7112
131307#Source of report of I25 (Chronic ischaemic heart disease)	South Asian	flexnonsynmtr	Chapter IX Diseases of the circulatory system	0.0743	3.058	7286	1798	5	0.00278087	5488	5	0.000911079	0.8843	10.5753
40011#9450#Oligodendroglioma| NOS	European	flexnonsynmtr	Chapter II Neoplasms	0.0512	19.6104	459449	35	1	0.0285714	459414	688	0.00149756	2.6806	143.463
3773#Knee pain for 3+ months	African	flexnonsynmtr	Chapter XVIII Symptoms signs and abnormal clinical and laboratory findings not elsewhere classified	0.0265	0.1458	2199	1700	2	0.00117647	499	4	0.00801603	0.0266	0.7982
3773#Knee pain for 3+ months	European	flexnonsynmtr	Chapter XVIII Symptoms signs and abnormal clinical and laboratory findings not elsewhere classified	0.0162	0.6194	95359	76413	95	0.00124324	18946	38	0.0020057	0.425	0.9026
131887#Source of report of M24 (Other specific joint derangements)	European	flexnonsynmtr	Chapter XIII Diseases of the musculoskeletal system and connective tissue	0.0629	1.7333	459449	5047	13	0.00257579	454402	676	0.00148767	1.0005	3.0028
40001#K80#Cholelithiasis	European	flexnonsynmtr	Chapter XI Diseases of the digestive system	0.0736	13.353	456072	51	1	0.0196078	456021	682	0.00149555	1.8419	96.8024
Union#I500#Congestive heart failure	European	flexnonsynmtr	Chapter IX Diseases of the circulatory system	0.0277	1.7306	128531	8084	21	0.00259772	120447	181	0.00150274	1.1008	2.7206
131049#Source of report of G40 (Epilepsy)	South Asian	flexnonsynmtr	Chapter VI Diseases of the nervous system	0.0195	10.7405	8243	139	2	0.0143885	8104	11	0.00135735	2.3583	48.9169
41202#M8195#Osteoporosis unspecified Pelvic region and thigh	European	flexnonsynmtr	Chapter XIII Diseases of the musculoskeletal system and connective tissue	0.08	12.2514	188226	55	1	0.0181818	188171	284	0.00150927	1.689	88.8655
41202#I629#Intracranial haemorrhage (nontraumatic) unspecified	European	flexnonsynmtr	Chapter IX Diseases of the circulatory system	0.0359	6.8399	257344	195	2	0.0102564	257149	389	0.00151274	1.6924	27.6441
Union#J44#Other chronic obstructive pulmonary disease	South Asian	flexnonsynmtr	Chapter X Diseases of the respiratory system	0.0392	5.3552	3998	405	3	0.00740741	3593	5	0.00139159	1.275	22.492
41202#G45#Transient cerebral ischaemic attacks and related syndromes	South Asian	flexnonsynmtr	Chapter VI Diseases of the nervous system	0.0108	14.5808	7677	82	2	0.0243902	7595	13	0.00171165	3.2374	65.6699
Union#G440#Cluster headache syndrome	European	flexnonsynmtr	Chapter VI Diseases of the nervous system	0.0447	6.0487	299164	231	2	0.00865801	298933	431	0.00144179	1.4988	24.4107
Union#Chapter VIII#Chapter VIII Diseases of the ear and mastoid process	South Asian	flexnonsynmtr	Chapter VIII Diseases of the ear and mastoid process	0.0735	2.9618	5255	577	4	0.00693241	4678	11	0.00235143	0.94	9.3321
40002#Chapter III#Chapter III Diseases of the blood and blood-forming organs and certain disorders involving the immune mechanism	European	flexnonsynmtr	Chapter III Diseases of the blood and blood-forming organs and certain disorders involving the immune mechanism	0.0351	4.2699	314638	467	3	0.00642398	314171	475	0.00151192	1.3672	13.3353
40006#C184#Malignant neoplasm: Transverse colon	European	flexnonsynmtr	Chapter II Neoplasms	0.0372	4.167	342159	479	3	0.00626305	341680	516	0.00151018	1.3348	13.0091
Union#M0690#Rheumatoid arthritis unspecified Multiple sites	African	flexnonsynmtr	Chapter XIII Diseases of the musculoskeletal system and connective tissue	0.0948	12	2197	31	1	0.0322581	2166	6	0.00277008	1.4013	102.76
Union#M0690#Rheumatoid arthritis unspecified Multiple sites	European	flexnonsynmtr	Chapter XIII Diseases of the musculoskeletal system and connective tissue	0.0168	2.5449	117522	2033	8	0.00393507	115489	179	0.00154993	1.2517	5.1745
40011#8543#Paget disease and intraductal carcinoma	European	flexnonsynmtr	Chapter II Neoplasms	0.0636	15.5947	249197	44	1	0.0227273	249153	371	0.00148904	2.1418	113.546
Union#K65#Peritonitis	European	flexnonsynmtr	Chapter XI Diseases of the digestive system	0.0038	2.5733	141858	3609	12	0.00332502	138249	179	0.00129477	1.433	4.6209
Union#K922#Gastrointestinal haemorrhage unspecified	European	flexnonsynmtr	Chapter XI Diseases of the digestive system	0.0003914	1.9609	160088	15044	39	0.0025924	145044	192	0.00132374	1.3892	2.7678
Union#F01#Vascular dementia	European	flexnonsynmtr	Chapter V Mental and behavioural disorders	0.0339	2.3491	217989	2009	7	0.00348432	215980	321	0.00148625	1.1095	4.9737
Union#D869#Sarcoidosis unspecified	South Asian	flexnonsynmtr	Chapter III Diseases of the blood and blood-forming organs and certain disorders involving the immune mechanism	0.0805	13.1515	7001	45	1	0.0222222	6956	12	0.00172513	1.6738	103.337
Union#K754#Autoimmune hepatitis	European	flexnonsynmtr	Chapter XI Diseases of the digestive system	0.0741	4.546	114910	354	2	0.00564972	114556	143	0.0012483	1.1216	18.4257
41202#C442#Malignant neoplasm: Skin of ear and external auricular canal	European	flexnonsynmtr	Chapter II Neoplasms	0.0824	0	168292	2097	0	0	166195	253	0.00152231
Union#N182#Chronic kidney disease stage 2	European	flexnonsynmtr	Chapter XIV Diseases of the genitourinary system	0.0682	2.1326	203687	1762	6	0.00340522	201925	323	0.0015996	0.9497	4.7889
41202#M431#Spondylolisthesis	South Asian	flexnonsynmtr	Chapter XIII Diseases of the musculoskeletal system and connective tissue	0.0711	15.2382	4902	30	1	0.0333333	4872	11	0.0022578	1.9048	121.906
Union#B372#Candidiasis of skin and nail	European	flexnonsynmtr	Chapter I Certain infectious and parasitic diseases	0.0015	13.8832	294735	143	3	0.020979	294592	454	0.00154111	4.4075	43.7304
130699#Source of report of E04 (Other nontoxic goitre)	South Asian	flexnonsynmtr	Chapter IV Endocrine nutritional and metabolic diseases	0.061	5.4819	6208	140	2	0.0142857	6068	16	0.00263678	1.2483	24.0733
41202#N410#Acute prostatitis	European	flexnonsynmtr	Chapter XIV Diseases of the genitourinary system	0.0703	4.6737	169487	279	2	0.00716846	169208	261	0.00154248	1.1569	18.8811
Union#I820#Budd-Chiari syndrome	European	flexnonsynmtr	Chapter IX Diseases of the circulatory system	0.05	20.104	193107	36	1	0.0277778	193071	274	0.00141917	2.7445	147.267
40001#I509#Heart failure unspecified	European	flexnonsynmtr	Chapter IX Diseases of the circulatory system	0.0768	12.7851	273675	52	1	0.0192308	273623	419	0.0015313	1.7627	92.7324
Union#F05#Delirium not induced by alcohol and other psychoactive substances	European	flexnonsynmtr	Chapter V Mental and behavioural disorders	0.0542	1.6093	229178	8211	19	0.00231397	220967	318	0.00143913	1.0125	2.558
41202#H04#Disorders of lacrimal system	African	flexnonsynmtr	Chapter VII Diseases of the eye and adnexa	0.0827	12.9204	7042	55	1	0.0181818	6987	10	0.00143123	1.6254	102.702
131851#Source of report of M06 (Other rheumatoid arthritis)	European	flexnonsynmtr	Chapter XIII Diseases of the musculoskeletal system and connective tissue	0.0881	1.4375	374501	11949	25	0.00209223	362552	528	0.00145634	0.9621	2.148
40001#Block I26-I28#I26-I28 Pulmonary heart disease and diseases of pulmonary circulation	European	flexnonsynmtr	Chapter IX Diseases of the circulatory system	0.0053	8.7861	372042	225	3	0.0133333	371817	571	0.0015357	2.8038	27.5319
Union#Block M60-M63#M60-M63 Disorders of muscles	European	flexnonsynmtr	Chapter XIII Diseases of the musculoskeletal system and connective tissue	0.0373	0	138846	2797	0	0	136049	197	0.00144801
Union#M518#Other specified intervertebral disc disorders	European	flexnonsynmtr	Chapter XIII Diseases of the musculoskeletal system and connective tissue	0.0144	6.0782	158037	338	3	0.00887574	157699	232	0.00147116	1.9363	19.0802
41202#M653#Trigger finger	European	flexnonsynmtr	Chapter XIII Diseases of the musculoskeletal system and connective tissue	0.0727	0.1882	289948	3670	1	0.00027248	286278	414	0.00144615	0.0264	1.3396
Union#R60#Oedema not elsewhere classified	European	flexnonsynmtr	Chapter XVIII Symptoms signs and abnormal clinical and laboratory findings not elsewhere classified	0.0501	1.8003	68241	6997	15	0.00214378	61244	73	0.00119195	1.0323	3.1397
Union#M1389#Other specified arthritis Site unspecified	European	flexnonsynmtr	Chapter XIII Diseases of the musculoskeletal system and connective tissue	0.0657	15.083	157745	46	1	0.0217391	157699	232	0.00147116	2.0704	109.882
Union#M24#Other specific joint derangements	European	flexnonsynmtr	Chapter XIII Diseases of the musculoskeletal system and connective tissue	0.0636	1.7288	162816	5117	13	0.00254055	157699	232	0.00147116	0.9882	3.0244
41202#Chapter IX#Chapter IX Diseases of the circulatory system	South Asian	flexnonsynmtr	Chapter IX Diseases of the circulatory system	0.0514	2.9414	8273	2798	9	0.00321658	5475	6	0.00109589	1.0459	8.2722
Union#B968#Other specified bacterial agents as the cause of diseases classified to other chapters	European	flexnonsynmtr	Chapter I Certain infectious and parasitic diseases	0.0195	1.7378	264611	8001	21	0.00262467	256610	388	0.00151202	1.1196	2.6975
41202#I480#Paroxysmal atrial fibrillation	South Asian	flexnonsynmtr	Chapter IX Diseases of the circulatory system	0.0024	32.9005	7320	36	2	0.0555556	7284	13	0.00178473	7.15	151.391
Union#C184#Malignant neoplasm: Transverse colon	European	flexnonsynmtr	Chapter II Neoplasms	0.0937	2.8178	274488	706	3	0.00424929	273782	414	0.00151215	0.9029	8.794
40002#N189#Chronic kidney disease unspecified	European	flexnonsynmtr	Chapter XIV Diseases of the genitourinary system	0.0719	2.5966	319228	1052	4	0.00380228	318176	467	0.00146774	0.9687	6.9606
41202#Block G40-G47#G40-G47 Episodic and paroxysmal disorders	South Asian	flexnonsynmtr	Chapter VI Diseases of the nervous system	0.0534	3.8801	9561	376	3	0.00797872	9185	19	0.00206859	1.1431	13.1697
Union#U07#Emergency use of U07	African	flexnonsynmtr	Chapter XXII Codes for special purposes	0.0884	4.5692	7905	333	2	0.00600601	7572	10	0.00132066	0.9971	20.9372
Union#R730#Abnormal glucose tolerance test	South Asian	flexnonsynmtr	Chapter XVIII Symptoms signs and abnormal clinical and laboratory findings not elsewhere classified	0.0183	16.6526	1681	97	2	0.0206186	1584	2	0.00126263	2.3202	119.519
Union#C158#Malignant neoplasm: Overlapping lesion of oesophagus	European	flexnonsynmtr	Chapter II Neoplasms	0.052	19.2857	169560	39	1	0.025641	169521	231	0.00136266	2.6368	141.059
41202#D05#Carcinoma in situ of breast	African	flexnonsynmtr	Chapter II Neoplasms	0.0826	14.1064	3368	48	1	0.0208333	3320	5	0.00150602	1.6166	123.09
130839#Source of report of F01 (Vascular dementia)	European	flexnonsynmtr	Chapter V Mental and behavioural disorders	0.0339	2.3405	360612	2005	7	0.00349127	358607	536	0.00149467	1.109	4.9396
41202#L299#Pruritus unspecified	European	flexnonsynmtr	Chapter XII Diseases of the skin and subcutaneous tissue	0.0045	20.8685	407603	67	2	0.0298507	407536	600	0.00147226	5.0981	85.4224
Union#I70#Atherosclerosis	European	flexnonsynmtr	Chapter IX Diseases of the circulatory system	0.0907	1.742	118651	4089	10	0.00244559	114562	161	0.00140535	0.919	3.3021
41202#R060#Dyspnoea	European	flexnonsynmtr	Chapter XVIII Symptoms signs and abnormal clinical and laboratory findings not elsewhere classified	0.1	1.5695	280881	6641	15	0.0022587	274240	395	0.00144034	0.9367	2.6298
Union#R02#Gangrene not elsewhere classified	European	flexnonsynmtr	Chapter XVIII Symptoms signs and abnormal clinical and laboratory findings not elsewhere classified	0.0971	2.1335	54697	1906	5	0.00262329	52791	65	0.00123127	0.8581	5.3045
41202#C674#Malignant neoplasm: Posterior wall of bladder	European	flexnonsynmtr	Chapter II Neoplasms	0.0875	4.1055	196516	318	2	0.00628931	196198	302	0.00153926	1.0176	16.5635
Union#E232#Diabetes insipidus	European	flexnonsynmtr	Chapter IV Endocrine nutritional and metabolic diseases	0.0018	12.931	253078	158	3	0.0189873	252920	378	0.00149454	4.1069	40.7142
41202#R599#Enlarged lymph nodes unspecified	European	flexnonsynmtr	Chapter XVIII Symptoms signs and abnormal clinical and laboratory findings not elsewhere classified	0.0419	6.2717	284262	221	2	0.00904977	284041	413	0.00145402	1.5534	25.3209
41202#M2559#Pain in joint Site unspecified	European	flexnonsynmtr	Chapter XIII Diseases of the musculoskeletal system and connective tissue	0.0798	12.2665	320994	56	1	0.0178571	320938	475	0.00148004	1.694	88.8242
Union#Z40#Prophylactic surgery	European	flexnonsynmtr	Chapter XXI Factors influencing health status and contact with health services	0.0737	2.5968	95434	1087	4	0.00367985	94347	134	0.00142029	0.9588	7.0329
Union#Block M40-M43#M40-M43 Deforming dorsopathies	South Asian	flexnonsynmtr	Chapter XIII Diseases of the musculoskeletal system and connective tissue	0.0243	6.3163	2272	169	3	0.0177515	2103	6	0.00285307	1.5655	25.4837
41202#K210#Gastro-oesophageal reflux disease with oesophagitis	European	flexnonsynmtr	Chapter XI Diseases of the digestive system	0.0911	0.5868	241454	12715	11	0.00086512	228739	337	0.00147329	0.3218	1.0701
41202#K253#Gastric ulcer Acute without haemorrhage or perforation	European	flexnonsynmtr	Chapter XI Diseases of the digestive system	0.0102	6.8907	254250	303	3	0.00990099	253947	368	0.00144912	2.1997	21.5854
Union#D126#Benign neoplasm: Colon unspecified	African	flexnonsynmtr	Chapter II Neoplasms	0.0613	18.0033	5553	35	1	0.0285714	5518	9	0.00163103	2.2193	146.044
Union#G43#Migraine	African	flexnonsynmtr	Chapter VI Diseases of the nervous system	0.0847	5.0324	4805	300	2	0.00666667	4505	6	0.00133185	1.0113	25.0413
Union#G43#Migraine	European	flexnonsynmtr	Chapter VI Diseases of the nervous system	0.0335	0.6391	233117	25619	24	0.000936805	207498	304	0.00146507	0.4217	0.9686
20002#1466#gout	European	flexnonsynmtr	Chapter XIII Diseases of the musculoskeletal system and connective tissue	0.0908	0.4276	188754	6454	4	0.000619771	182300	264	0.00144816	0.1593	1.1482
Union#L05#Pilonidal cyst	South Asian	flexnonsynmtr	Chapter XII Diseases of the skin and subcutaneous tissue	0.0821	14.6958	3592	61	1	0.0163934	3531	4	0.00113282	1.6184	133.449
Union#E876#Hypokalaemia	South Asian	flexnonsynmtr	Chapter IV Endocrine nutritional and metabolic diseases	0.0406	7.591	4034	148	2	0.0135135	3886	7	0.00180134	1.5633	36.8598
40002#Block M20-M25#M20-M25 Other joint disorders	European	flexnonsynmtr	Chapter XIII Diseases of the musculoskeletal system and connective tissue	0.0468	21.5308	458591	32	1	0.03125	458559	686	0.00149599	2.935	157.946
130737#Source of report of E28 (Ovarian dysfunction)	European	flexnonsynmtr	Chapter IV Endocrine nutritional and metabolic diseases	0.0826	0	250399	2084	0	0	248315	375	0.00151018
Union#H809#Otosclerosis unspecified	European	flexnonsynmtr	Chapter VIII Diseases of the ear and mastoid process	0.025	4.894	211423	384	3	0.0078125	211039	339	0.00160634	1.5636	15.3182
Union#Block C43-C44#C43-C44 Melanoma and other malignant neoplasms of skin	South Asian	flexnonsynmtr	Chapter II Neoplasms	0.0866	12.0503	7482	45	1	0.0222222	7437	14	0.00188248	1.5508	93.636
Union#M2550#Pain in joint Multiple sites	European	flexnonsynmtr	Chapter XIII Diseases of the musculoskeletal system and connective tissue	0.0958	2.3517	133017	1124	4	0.00355872	131893	200	0.00151638	0.8725	6.3384
41202#R098#Other specified symptoms and signs involving the circulatory and respiratory systems	European	flexnonsynmtr	Chapter XVIII Symptoms signs and abnormal clinical and laboratory findings not elsewhere classified	0.0292	7.6732	284222	181	2	0.0110497	284041	413	0.00145402	1.8979	31.0228
41202#G576#Lesion of plantar nerve	European	flexnonsynmtr	Chapter VI Diseases of the nervous system	0.0039	3.2858	272716	1672	8	0.00478469	271044	396	0.00146102	1.6291	6.6274
Union#R413#Other amnesia	European	flexnonsynmtr	Chapter XVIII Symptoms signs and abnormal clinical and laboratory findings not elsewhere classified	0.0783	2.276	60359	1677	5	0.00298151	58682	77	0.00131216	0.92	5.631
40001#N18#Chronic kidney disease	European	flexnonsynmtr	Chapter XIV Diseases of the genitourinary system	0.071	13.8649	336158	50	1	0.02	336108	494	0.00146977	1.9108	100.607
132187#Source of report of O13 (Gestational [pregnancy-induced] hypertension)	European	flexnonsynmtr	Chapter XV Pregnancy childbirth and the puerperium	0.0247	3.7145	249197	730	4	0.00547945	248467	368	0.00148108	1.383	9.9766
20002#1529#dry eyes	South Asian	flexnonsynmtr	Chapter VII Diseases of the eye and adnexa	0.0757	13.7032	9429	37	1	0.027027	9392	19	0.002023	1.7865	105.11
Union#I828#Embolism and thrombosis of other specified veins	European	flexnonsynmtr	Chapter IX Diseases of the circulatory system	0.0613	3.4021	153272	614	3	0.00488599	152658	220	0.00144113	1.0858	10.6596
131251#Source of report of H80 (Otosclerosis)	European	flexnonsynmtr	Chapter VIII Diseases of the ear and mastoid process	0.0687	2.6364	389418	1022	4	0.00391389	388396	578	0.00148817	0.9842	7.062
40011#8460#Papillary serous cystadenocarcinoma	European	flexnonsynmtr	Chapter II Neoplasms	0.0368	6.7534	249197	201	2	0.00995025	248996	370	0.00148597	1.671	27.2935
40006#Block C81-C96#C81-C96 Malignant neoplasms stated or presumed to be primary of lymphoid haematopoietic and related tissue	South Asian	flexnonsynmtr	Chapter II Neoplasms	0.0146	12.1902	9082	94	2	0.0212766	8988	16	0.00178015	2.7631	53.7806
40006#C099#Malignant neoplasm: Tonsil unspecified	European	flexnonsynmtr	Chapter II Neoplasms	0.0874	4.1071	221585	331	2	0.0060423	221254	327	0.00147794	1.0185	16.5614
41202#K257#Gastric ulcer Chronic without haemorrhage or perforation	European	flexnonsynmtr	Chapter XI Diseases of the digestive system	0.0009131	9.7053	254235	288	4	0.0138889	253947	368	0.00144912	3.5985	26.1756
Union#J34#Other disorders of nose and nasal sinuses	African	flexnonsynmtr	Chapter X Diseases of the respiratory system	0.047	7.1414	5031	226	2	0.00884956	4805	6	0.0012487	1.4333	35.5819
Union#M206#Acquired deformity of toe(s) unspecified	European	flexnonsynmtr	Chapter XIII Diseases of the musculoskeletal system and connective tissue	0.0801	3.0417	100003	687	3	0.00436681	99316	143	0.00143985	0.9671	9.567
Union#H932#Other abnormal auditory perceptions	European	flexnonsynmtr	Chapter VIII Diseases of the ear and mastoid process	0.0472	21.4322	211069	30	1	0.0333333	211039	339	0.00160634	2.9111	157.787
41202#E21#Hyperparathyroidism and other disorders of parathyroid gland	European	flexnonsynmtr	Chapter IV Endocrine nutritional and metabolic diseases	0.0361	3.2833	309534	833	4	0.00480192	308701	453	0.00146744	1.2241	8.8067
41202#K37#Unspecified appendicitis	European	flexnonsynmtr	Chapter XI Diseases of the digestive system	0.0638	3.3369	232609	621	3	0.00483092	231988	337	0.00145266	1.0679	10.427
41202#Chapter VII#Chapter VII Diseases of the eye and adnexa	European	flexnonsynmtr	Chapter VII Diseases of the eye and adnexa	0.0055	1.3025	432464	79901	149	0.00186481	352563	505	0.00143237	1.0848	1.5639
41202#R03#Abnormal blood-pressure reading without diagnosis	European	flexnonsynmtr	Chapter XVIII Symptoms signs and abnormal clinical and laboratory findings not elsewhere classified	0.0194	9.6049	284186	145	2	0.0137931	284041	413	0.00145402	2.3711	38.9078
132477#Source of report of Q25 (Congenital malformations of great arteries)	European	flexnonsynmtr	Chapter XVII Congenital malformations deformations and chromosomal abnormalities	0.0591	5.1536	459449	261	2	0.00766284	459188	687	0.00149612	1.2794	20.7591
6152#9#Hayfever allergic rhinitis or eczema	Admixed American	flexnonsynmtr	Chapter X Diseases of the respiratory system	0.089	6.8281	728	224	3	0.0133929	504	1	0.00198413	0.7063	66.0078
Union#I48#Atrial fibrillation and flutter	South Asian	flexnonsynmtr	Chapter IX Diseases of the circulatory system	0.016	4.5631	3551	484	5	0.0103306	3067	7	0.00228236	1.4424	14.4355
41202#K29#Gastritis and duodenitis	European	flexnonsynmtr	Chapter XI Diseases of the digestive system	0.0719	1.3083	274232	28314	53	0.00187187	245918	352	0.00143137	0.9799	1.7468
Union#Q27#Other congenital malformations of peripheral vascular system	European	flexnonsynmtr	Chapter XVII Congenital malformations deformations and chromosomal abnormalities	0.0948	3.9049	442203	347	2	0.00576369	441856	655	0.00148238	0.9706	15.7097
Union#K74#Fibrosis and cirrhosis of liver	European	flexnonsynmtr	Chapter XI Diseases of the digestive system	0.0595	2.1633	130067	2822	8	0.00283487	127245	167	0.00131243	1.0632	4.4017
41202#H262#Complicated cataract	European	flexnonsynmtr	Chapter VII Diseases of the eye and adnexa	0.0018	12.9893	324884	162	3	0.0185185	324722	471	0.00145047	4.1302	40.8508
41202#M518#Other specified intervertebral disc disorders	European	flexnonsynmtr	Chapter XIII Diseases of the musculoskeletal system and connective tissue	0.0099	13.7685	321038	100	2	0.02	320938	475	0.00148004	3.3855	55.9958
Union#Block Q65-Q79#Q65-Q79 Congenital malformations and deformations of the musculoskeletal system	South Asian	flexnonsynmtr	Chapter XVII Congenital malformations deformations and chromosomal abnormalities	0.083	12.5455	7089	34	1	0.0294118	7055	17	0.00240964	1.6221	97.0253
41202#K60#Fissure and fistula of anal and rectal regions	South Asian	flexnonsynmtr	Chapter XI Diseases of the digestive system	0.0843	4.7722	4506	202	2	0.00990099	4304	9	0.00209108	1.0244	22.2326
41202#K512#Ulcerative (chronic) proctitis	European	flexnonsynmtr	Chapter XI Diseases of the digestive system	0.0662	3.2844	217270	611	3	0.00490998	216659	325	0.00150005	1.0508	10.2655
Union#Block O10-O16#O10-O16 Oedema proteinuria and hypertensive disorders in pregnancy childbirth and the puerperium	European	flexnonsynmtr	Chapter XV Pregnancy childbirth and the puerperium	0.0748	2.2677	212578	1462	5	0.00341997	211116	319	0.00151102	0.936	5.4939
Union#I73#Other peripheral vascular diseases	South Asian	flexnonsynmtr	Chapter IX Diseases of the circulatory system	0.0795	5.4129	3829	265	2	0.00754717	3564	5	0.00140292	1.0452	28.034
40002#C439#Malignant neoplasm: Malignant melanoma of skin unspecified	European	flexnonsynmtr	Chapter II Neoplasms	0.0473	21.3281	341712	32	1	0.03125	341680	516	0.00151018	2.906	156.532
20002#1473#high cholesterol	European	flexnonsynmtr	Chapter XVIII Symptoms signs and abnormal clinical and laboratory findings not elsewhere classified	0.0897	0.7975	349470	55906	67	0.00119844	293564	441	0.00150223	0.6167	1.0314
131527#Source of report of J82 (Pulmonary eosinophilia not elsewhere classified)	European	flexnonsynmtr	Chapter X Diseases of the respiratory system	0.0502	5.6562	459449	238	2	0.00840336	459211	687	0.00149604	1.4035	22.7952
41202#K63#Other diseases of intestine	South Asian	flexnonsynmtr	Chapter XI Diseases of the digestive system	0.0727	3.7282	5099	468	3	0.00641026	4631	8	0.00172749	0.9857	14.1015
Union#G40#Epilepsy	South Asian	flexnonsynmtr	Chapter VI Diseases of the nervous system	0.0288	8.7737	6159	139	2	0.0143885	6020	10	0.00166113	1.9043	40.4225
131649#Source of report of K63 (Other diseases of intestine)	European	flexnonsynmtr	Chapter XI Diseases of the digestive system	0.0997	1.2499	394814	36407	66	0.00181284	358407	520	0.00145086	0.9673	1.6152
41202#K661#Haemoperitoneum	European	flexnonsynmtr	Chapter XI Diseases of the digestive system	0.0496	20.2669	253982	35	1	0.0285714	253947	368	0.00144912	2.767	148.447
Union#E27#Other disorders of adrenal gland	African	flexnonsynmtr	Chapter IV Endocrine nutritional and metabolic diseases	0.0859	12.7222	4634	46	1	0.0217391	4588	8	0.00174368	1.5587	103.843
Union#R104#Other and unspecified abdominal pain	South Asian	flexnonsynmtr	Chapter XVIII Symptoms signs and abnormal clinical and laboratory findings not elsewhere classified	0.0636	4.6585	2086	820	6	0.00731707	1266	2	0.00157978	0.9379	23.1373
Union#Q25#Congenital malformations of great arteries	European	flexnonsynmtr	Chapter XVII Congenital malformations deformations and chromosomal abnormalities	0.0582	5.2015	442117	261	2	0.00766284	441856	655	0.00148238	1.2912	20.9538
Union#Block H00-H06#H00-H06 Disorders of eyelid lacrimal system and orbit	African	flexnonsynmtr	Chapter VII Diseases of the eye and adnexa	0.0969	4.6321	4745	320	2	0.00625	4425	6	0.00135593	0.9311	23.0434
Union#B05#Measles	European	flexnonsynmtr	Chapter I Certain infectious and parasitic diseases	0.0802	0.6245	295848	14523	14	0.000963988	281325	434	0.0015427	0.3667	1.0636
41202#J22#Unspecified acute lower respiratory infection	South Asian	flexnonsynmtr	Chapter X Diseases of the respiratory system	0.0229	5.5048	8988	253	3	0.0118577	8735	19	0.00217516	1.6185	18.7234
Union#E279#Disorder of adrenal gland unspecified	European	flexnonsynmtr	Chapter IV Endocrine nutritional and metabolic diseases	0.0977	3.8397	253270	350	2	0.00571429	252920	378	0.00149454	0.953	15.4707
41202#M1927#Other secondary arthrosis Ankle and foot	European	flexnonsynmtr	Chapter XIII Diseases of the musculoskeletal system and connective tissue	0.0674	14.6665	320985	47	1	0.0212766	320938	475	0.00148004	2.0185	106.57
41202#K839#Disease of biliary tract unspecified	European	flexnonsynmtr	Chapter XI Diseases of the digestive system	0.0994	9.7053	254019	72	1	0.0138889	253947	368	0.00144912	1.3448	70.0402
20002#1113#emphysema|chronic bronchitis	South Asian	flexnonsynmtr	Chapter X Diseases of the respiratory system	0.0182	10.9151	8221	108	2	0.0185185	8113	14	0.00172563	2.4502	48.6235
131351#Source of report of I48 (Atrial fibrillation and flutter)	South Asian	flexnonsynmtr	Chapter IX Diseases of the circulatory system	0.0023	6.7702	8279	484	5	0.0103306	7795	12	0.00153945	2.3754	19.2958
Union#M8196#Osteoporosis unspecified Lower leg	European	flexnonsynmtr	Chapter XIII Diseases of the musculoskeletal system and connective tissue	0.0985	9.8273	113966	72	1	0.0138889	113894	163	0.00143116	1.3572	71.1568
41202#G442#Tension-type headache	European	flexnonsynmtr	Chapter VI Diseases of the nervous system	0.0469	3.7913	333371	543	3	0.00552486	332828	487	0.00146322	1.2147	11.8333
41202#H250#Senile incipient cataract	European	flexnonsynmtr	Chapter VII Diseases of the eye and adnexa	0.0315	1.9043	344151	4832	13	0.0026904	339319	480	0.0014146	1.0969	3.3061
20001#1028#non-small cell lung cancer	European	flexnonsynmtr	Chapter II Neoplasms	0.0941	10.2811	409300	65	1	0.0153846	409235	621	0.00151747	1.424	74.2274
40011#8012#Large cell carcinoma| NOS	European	flexnonsynmtr	Chapter II Neoplasms	0.0987	9.7717	357428	68	1	0.0147059	357360	545	0.00152507	1.3541	70.517
131917#Source of report of M47 (Spondylosis)	European	flexnonsynmtr	Chapter XIII Diseases of the musculoskeletal system and connective tissue	0.0799	0.7416	418909	34431	39	0.0011327	384478	587	0.00152675	0.5362	1.0257
41202#M43#Other deforming dorsopathies	South Asian	flexnonsynmtr	Chapter XIII Diseases of the musculoskeletal system and connective tissue	0.0914	11.5809	4772	35	1	0.0285714	4737	12	0.00253325	1.4647	91.569
Union#Q63#Other congenital malformations of kidney	European	flexnonsynmtr	Chapter XVII Congenital malformations deformations and chromosomal abnormalities	0.0788	3.0387	442524	668	3	0.00449102	441856	655	0.00148238	0.975	9.4706
20002#1245#brain abscess|intracranial abscess	European	flexnonsynmtr	Chapter VI Diseases of the nervous system	0.0962	10.0436	421629	67	1	0.0149254	421562	635	0.0015063	1.3918	72.4764
41202#M05#Seropositive rheumatoid arthritis	European	flexnonsynmtr	Chapter XIII Diseases of the musculoskeletal system and connective tissue	0.0916	2.8495	232765	700	3	0.00428571	232065	350	0.0015082	0.9124	8.8998
41202#D237#Benign neoplasm: Skin of lower limb including hip	European	flexnonsynmtr	Chapter II Neoplasms	0.0944	2.8087	269370	707	3	0.00424328	268663	407	0.00151491	0.8999	8.7661
40002#C83#Non-follicular lymphoma	European	flexnonsynmtr	Chapter II Neoplasms	0.0687	14.3733	341727	47	1	0.0212766	341680	516	0.00151018	1.9784	104.422
Union#H534#Visual field defects	European	flexnonsynmtr	Chapter VII Diseases of the eye and adnexa	0.0894	2.4034	245525	1148	4	0.00348432	244377	355	0.00145267	0.8956	6.4503
131185#Source of report of H36 (Retinal disorders in diseases classified elsewhere)	South Asian	flexnonsynmtr	Chapter VII Diseases of the eye and adnexa	0.0464	4.2967	7617	421	3	0.00712589	7196	12	0.00166759	1.2078	15.2846
41202#C410#Malignant neoplasm: Bones of skull and face	European	flexnonsynmtr	Chapter II Neoplasms	0.0725	13.5822	318034	49	1	0.0204082	317985	487	0.00153152	1.871	98.5996
131951#Source of report of M72 (Fibroblastic disorders)	European	flexnonsynmtr	Chapter XIII Diseases of the musculoskeletal system and connective tissue	0.0808	0.6974	375404	23565	25	0.0010609	351839	535	0.00152058	0.4669	1.0417
Union#R458#Other symptoms and signs involving emotional state	African	flexnonsynmtr	Chapter XVIII Symptoms signs and abnormal clinical and laboratory findings not elsewhere classified	0.0672	21.9143	1572	36	1	0.0277778	1536	2	0.00130208	1.9413	247.376
41202#Block R70-R79#R70-R79 Abnormal findings on examination of blood without diagnosis	African	flexnonsynmtr	Chapter XVIII Symptoms signs and abnormal clinical and laboratory findings not elsewhere classified	0.0522	7.3184	2977	192	2	0.0104167	2785	4	0.00143627	1.3319	40.2116
41202#Block R70-R79#R70-R79 Abnormal findings on examination of blood without diagnosis	European	flexnonsynmtr	Chapter XVIII Symptoms signs and abnormal clinical and laboratory findings not elsewhere classified	0.0676	0.4126	155791	6458	4	0.000619387	149333	224	0.0015	0.1534	1.1092
131053#Source of report of G43 (Migraine)	African	flexnonsynmtr	Chapter VI Diseases of the nervous system	0.0759	5.1481	6315	294	2	0.00680272	6021	8	0.00132868	1.0884	24.3515
131053#Source of report of G43 (Migraine)	European	flexnonsynmtr	Chapter VI Diseases of the nervous system	0.0132	0.5963	333141	25300	23	0.000909091	307841	469	0.00152351	0.3923	0.9065
Union#J352#Hypertrophy of adenoids	European	flexnonsynmtr	Chapter X Diseases of the respiratory system	0.0832	11.7469	213516	57	1	0.0175439	213459	324	0.00151786	1.6212	85.1155
Union#I50#Heart failure	European	flexnonsynmtr	Chapter IX Diseases of the circulatory system	0.0356	1.4599	139606	19291	40	0.00207351	120315	171	0.00142127	1.0343	2.0605
Union#I450#Right fascicular block	European	flexnonsynmtr	Chapter IX Diseases of the circulatory system	0.0463	21.8278	124822	34	1	0.0294118	124788	173	0.00138635	2.9687	160.492
Union#D259#Leiomyoma of uterus unspecified	South Asian	flexnonsynmtr	Chapter II Neoplasms	0.0804	3.506	3548	310	3	0.00967742	3238	9	0.00277949	0.9442	13.0184
41202#M890#Algoneurodystrophy	European	flexnonsynmtr	Chapter XIII Diseases of the musculoskeletal system and connective tissue	0.0325	7.2303	256786	189	2	0.010582	256597	379	0.00147702	1.7884	29.2315
40002#I429#Cardiomyopathy unspecified	European	flexnonsynmtr	Chapter IX Diseases of the circulatory system	0.0693	14.2511	276455	47	1	0.0212766	276408	421	0.00152311	1.9608	103.579
Union#Z865#Personal history of other mental and behavioural disorders	European	flexnonsynmtr	Chapter XXI Factors influencing health status and contact with health services	0.0548	0	141926	2333	0	0	139593	213	0.00152586
40006#Chapter II#Chapter II Neoplasms	South Asian	flexnonsynmtr	Chapter II Neoplasms	0.0285	3.0769	8543	1048	6	0.00572519	7495	14	0.00186791	1.1798	8.0245
40006#C502#Malignant neoplasm: Upper-inner quadrant of breast	European	flexnonsynmtr	Chapter II Neoplasms	0.0336	2.5623	187705	1528	6	0.0039267	186177	286	0.00153617	1.1398	5.7603
Union#K57#Diverticular disease of intestine	European	flexnonsynmtr	Chapter XI Diseases of the digestive system	0.0253	1.3047	225347	68772	118	0.00171581	156575	206	0.00131566	1.0403	1.6363
Union#D251#Intramural leiomyoma of uterus	European	flexnonsynmtr	Chapter II Neoplasms	0.0608	2.4207	144712	1331	5	0.00375657	143381	223	0.0015553	0.9961	5.8826
41202#H020#Entropion and trichiasis of eyelid	European	flexnonsynmtr	Chapter VII Diseases of the eye and adnexa	0.0173	2.9941	298330	1424	6	0.00421348	296906	419	0.00141122	1.3352	6.7141
Union#H80#Otosclerosis	European	flexnonsynmtr	Chapter VIII Diseases of the ear and mastoid process	0.0894	2.4054	196392	1024	4	0.00390625	195368	318	0.0016277	0.8955	6.4608
Union#I254#Coronary artery aneurysm and dissection	European	flexnonsynmtr	Chapter IX Diseases of the circulatory system	0.0459	5.9821	123552	232	2	0.00862069	123320	179	0.00145151	1.4757	24.2498
Union#K29#Gastritis and duodenitis	European	flexnonsynmtr	Chapter XI Diseases of the digestive system	0.0401	1.2901	216916	58905	100	0.00169765	158011	208	0.00131636	1.0162	1.638
Union#J189#Pneumonia unspecified	European	flexnonsynmtr	Chapter X Diseases of the respiratory system	0.0893	1.4043	178377	14417	29	0.00201151	163960	235	0.00143328	0.9544	2.0661
131575#Source of report of K11 (Diseases of salivary glands)	South Asian	flexnonsynmtr	Chapter XI Diseases of the digestive system	0.0145	12.0205	10082	85	2	0.0235294	9997	20	0.0020006	2.7651	52.2559
41202#I47#Paroxysmal tachycardia	South Asian	flexnonsynmtr	Chapter IX Diseases of the circulatory system	0.0106	14.7186	7362	78	2	0.025641	7284	13	0.00178473	3.2652	66.3469
41202#D689#Coagulation defect unspecified	European	flexnonsynmtr	Chapter III Diseases of the blood and blood-forming organs and certain disorders involving the immune mechanism	0.0602	16.5102	434587	42	1	0.0238095	434545	641	0.00147511	2.2676	120.211
131155#Source of report of H18 (Other disorders of cornea)	European	flexnonsynmtr	Chapter VII Diseases of the eye and adnexa	0.0465	1.7685	435587	5361	14	0.00261145	430226	636	0.00147829	1.0407	3.0054
Union#D686#Other Thrombophilia	European	flexnonsynmtr	Chapter III Diseases of the blood and blood-forming organs and certain disorders involving the immune mechanism	0.0553	5.3589	294237	261	2	0.00766284	293976	423	0.00143889	1.3287	21.613
41202#K650#Acute peritonitis	European	flexnonsynmtr	Chapter XI Diseases of the digestive system	0.0035	6.673	181527	407	4	0.00982801	181120	269	0.0014852	2.4744	17.9962
Union#E04#Other nontoxic goitre	South Asian	flexnonsynmtr	Chapter IV Endocrine nutritional and metabolic diseases	0.0664	5.8575	2571	140	2	0.0142857	2431	6	0.00246812	1.1714	29.2892
Union#C674#Malignant neoplasm: Posterior wall of bladder	European	flexnonsynmtr	Chapter II Neoplasms	0.0036	6.6364	173446	414	4	0.00966184	173032	254	0.00146794	2.4599	17.9035
20002#1544#dupuytren's contracture	European	flexnonsynmtr	Chapter XIII Diseases of the musculoskeletal system and connective tissue	0.0792	4.3542	220578	310	2	0.00645161	220268	328	0.0014891	1.0795	17.5627
Union#M5456#Low back pain Lumbar region	South Asian	flexnonsynmtr	Chapter XIII Diseases of the musculoskeletal system and connective tissue	0.0597	6.2486	2338	120	2	0.0166667	2218	6	0.00270514	1.2478	31.2922
40011#8950#Mullerian mixed tumor	European	flexnonsynmtr	Chapter II Neoplasms	0.0524	19.1598	249197	36	1	0.0277778	249161	371	0.001489	2.618	140.222
41202#K92#Other diseases of digestive system	European	flexnonsynmtr	Chapter XI Diseases of the digestive system	0.0207	1.589	229055	13290	31	0.00233258	215765	317	0.00146919	1.0984	2.2988
Union#H40#Glaucoma	European	flexnonsynmtr	Chapter VII Diseases of the eye and adnexa	0.0341	0.5883	290676	18802	16	0.000850973	271874	393	0.00144552	0.3568	0.9701
Union#K802#Calculus of gallbladder without cholecystitis	European	flexnonsynmtr	Chapter XI Diseases of the digestive system	0.0545	1.4767	155368	15920	31	0.00194724	139448	184	0.00131949	1.009	2.1612
132513#Source of report of Q44 (Congenital malformations of gallbladder bile ducts and liver)	European	flexnonsynmtr	Chapter XVII Congenital malformations deformations and chromosomal abnormalities	0.0092	7.1616	371144	280	3	0.0107143	370864	560	0.00150999	2.2887	22.4092
Union#K641#Second degree haemorrhoids	European	flexnonsynmtr	Chapter XI Diseases of the digestive system	0.0125	2.377	151814	3044	10	0.00328515	148770	206	0.00138469	1.2588	4.4886
Union#H278#Other specified disorders of lens	European	flexnonsynmtr	Chapter VII Diseases of the eye and adnexa	0.012	6.4802	283245	322	3	0.00931677	282923	410	0.00144916	2.0703	20.2829
Union#K638#Other specified diseases of intestine	European	flexnonsynmtr	Chapter XI Diseases of the digestive system	0.0099	2.3495	163140	3515	11	0.00312945	159625	213	0.00133438	1.2805	4.3109
40002#Chapter I#Chapter I Certain infectious and parasitic diseases	European	flexnonsynmtr	Chapter I Certain infectious and parasitic diseases	0.0483	2.3289	341449	1674	6	0.00358423	339775	524	0.0015422	1.04	5.2151
22128#Doctor diagnosed emphysema	European	flexnonsynmtr	Chapter X Diseases of the respiratory system	0.0825	4.2806	85113	352	2	0.00568182	84761	113	0.00133316	1.0534	17.3946
41202#L97#Ulcer of lower limb not elsewhere classified	European	flexnonsynmtr	Chapter XII Diseases of the skin and subcutaneous tissue	0.045	3.052	284768	866	4	0.00461894	283902	431	0.00151813	1.1377	8.1874
41202#I828#Embolism and thrombosis of other specified veins	European	flexnonsynmtr	Chapter IX Diseases of the circulatory system	0.0446	6.055	348166	221	2	0.00904977	347945	524	0.00150599	1.5008	24.4286
130019#Source of report of A09 (Other gastroenteritis and colitis of infectious and unspecified origin)	African	flexnonsynmtr	Chapter I Certain infectious and parasitic diseases	0.0959	4.3475	7811	345	2	0.0057971	7466	10	0.00133941	0.9489	19.9189
130019#Source of report of A09 (Other gastroenteritis and colitis of infectious and unspecified origin)	European	flexnonsynmtr	Chapter I Certain infectious and parasitic diseases	0.0329	0.6411	440908	24390	24	0.00098401	416518	639	0.00153415	0.4264	0.9638
Union#K298#Duodenitis	European	flexnonsynmtr	Chapter XI Diseases of the digestive system	0.0712	1.4638	139062	13619	27	0.00198252	125443	170	0.0013552	0.9749	2.1979
Union#C833#Diffuse large B-cell lymphoma	European	flexnonsynmtr	Chapter II Neoplasms	0.0118	2.9357	234680	1566	7	0.00446999	233114	356	0.00152715	1.3871	6.213
131999#Source of report of N00 (Acute nephritic syndrome)	European	flexnonsynmtr	Chapter XIV Diseases of the genitourinary system	0.0674	4.7772	365994	282	2	0.0070922	365712	546	0.00149298	1.1858	19.2449
131647#Source of report of K62 (Other diseases of anus and rectum)	African	flexnonsynmtr	Chapter XI Diseases of the digestive system	0.0257	4.5107	7538	755	4	0.00529801	6783	8	0.00117942	1.355	15.0151
Union#F050#Delirium not superimposed on dementia so described	European	flexnonsynmtr	Chapter V Mental and behavioural disorders	0.0402	2.7231	227637	1282	5	0.00390016	226355	325	0.0014358	1.1239	6.5978
40002#J86#Pyothorax	European	flexnonsynmtr	Chapter X Diseases of the respiratory system	0.0703	14.0344	308466	47	1	0.0212766	308419	477	0.0015466	1.9315	101.976
Union#L70#Acne	European	flexnonsynmtr	Chapter XII Diseases of the skin and subcutaneous tissue	0.0683	1.6232	237902	6355	15	0.00236035	231547	337	0.00145543	0.9672	2.7243
Union#J43#Emphysema	South Asian	flexnonsynmtr	Chapter X Diseases of the respiratory system	0.0308	8.8808	4661	147	2	0.0136054	4514	7	0.00155073	1.8289	43.1233
40002#C79#Secondary malignant neoplasm of other and unspecified sites	European	flexnonsynmtr	Chapter II Neoplasms	0.0285	2.4343	299504	1962	7	0.00356779	297542	437	0.0014687	1.1521	5.1434
41202#M54#Dorsalgia	European	flexnonsynmtr	Chapter XIII Diseases of the musculoskeletal system and connective tissue	0.0987	1.3492	300462	16923	33	0.00195001	283539	410	0.00144601	0.946	1.9242
Union#I678#Other specified cerebrovascular diseases	African	flexnonsynmtr	Chapter IX Diseases of the circulatory system	0.0624	6.0617	3634	191	2	0.0104712	3443	6	0.00174267	1.2153	30.2354
131845#Source of report of M02 (Reactive arthropathies)	European	flexnonsynmtr	Chapter XIII Diseases of the musculoskeletal system and connective tissue	0.0681	4.7529	329878	273	2	0.00732601	329605	511	0.00155034	1.1794	19.1537
131591#Source of report of K25 (Gastric ulcer)	European	flexnonsynmtr	Chapter XI Diseases of the digestive system	0.029	1.5569	403425	12023	27	0.0022457	391402	565	0.00144353	1.0578	2.2916
41202#R51#Headache	African	flexnonsynmtr	Chapter XVIII Symptoms signs and abnormal clinical and laboratory findings not elsewhere classified	0.0305	10.7627	4291	252	2	0.00793651	4039	3	0.000742758	1.7902	64.7067
Union#M8907#Algoneurodystrophy Ankle and foot	European	flexnonsynmtr	Chapter XIII Diseases of the musculoskeletal system and connective tissue	0.0462	21.8947	157731	32	1	0.03125	157699	232	0.00147116	2.9764	161.059
41202#R502#Drug-induced fever	European	flexnonsynmtr	Chapter XVIII Symptoms signs and abnormal clinical and laboratory findings not elsewhere classified	0.0931	10.4053	284108	67	1	0.0149254	284041	413	0.00145402	1.4408	75.1485
Union#Z801#Family history of malignant neoplasm of trachea bronchus and lung	European	flexnonsynmtr	Chapter XXI Factors influencing health status and contact with health services	0.0695	2.6397	147585	1045	4	0.00382775	146540	213	0.00145353	0.9798	7.1114
Union#Block R50-R69#R50-R69 General symptoms and signs	European	flexnonsynmtr	Chapter XVIII Symptoms signs and abnormal clinical and laboratory findings not elsewhere classified	0.0777	1.2571	161071	93868	165	0.00175779	67203	94	0.00139875	0.9757	1.6198
20002#1674#varicella zoster virus	European	flexnonsynmtr	Chapter I Certain infectious and parasitic diseases	0.0836	0	448626	2106	0	0	446520	672	0.00150497
Union#I208#Other forms of angina pectoris	South Asian	flexnonsynmtr	Chapter IX Diseases of the circulatory system	0.0579	6.3524	2816	142	2	0.0140845	2674	6	0.00224383	1.2706	31.7585
40002#D649#Anaemia unspecified	European	flexnonsynmtr	Chapter III Diseases of the blood and blood-forming organs and certain disorders involving the immune mechanism	0.096	10.0745	310349	68	1	0.0147059	310281	459	0.0014793	1.3956	72.7264
40011#8010#Carcinoma| NOS	South Asian	flexnonsynmtr	Chapter II Neoplasms	0.0686	15.4644	7005	31	1	0.0322581	6974	15	0.00215085	1.9793	120.825
41202#C348#Malignant neoplasm: Overlapping lesion of bronchus and lung	European	flexnonsynmtr	Chapter II Neoplasms	0.0465	21.7316	318016	31	1	0.0322581	317985	487	0.00153152	2.9576	159.676
Union#Block L20-L30#L20-L30 Dermatitis and eczema	European	flexnonsynmtr	Chapter XII Diseases of the skin and subcutaneous tissue	0.0296	1.6439	269782	9469	23	0.00242898	260313	385	0.00147899	1.0788	2.505
Union#E106#Type 1 diabetes mellitus With other specified complications	European	flexnonsynmtr	Chapter IV Endocrine nutritional and metabolic diseases	0.0993	9.7225	185459	71	1	0.0140845	185388	272	0.00146719	1.3457	70.2437
41202#Block K65-K67#K65-K67 Diseases of peritoneum	European	flexnonsynmtr	Chapter XI Diseases of the digestive system	7.439e-05	4.7919	255395	1448	10	0.00690608	253947	368	0.00144912	2.5513	9.0001
41202#I635#Cerebral infarction due to unspecified occlusion or stenosis of cerebral arteries	African	flexnonsynmtr	Chapter IX Diseases of the circulatory system	0.0956	10.9906	7082	59	1	0.0169492	7023	11	0.00156628	1.396	86.5256
131911#Source of report of M43 (Other deforming dorsopathies)	South Asian	flexnonsynmtr	Chapter XIII Diseases of the musculoskeletal system and connective tissue	0.0059	9.3	8541	153	3	0.0196078	8388	18	0.00214592	2.7105	31.9096
Union#H602#Malignant otitis externa	European	flexnonsynmtr	Chapter VIII Diseases of the ear and mastoid process	0.0869	11.239	122982	57	1	0.0175439	122925	195	0.00158633	1.548	81.5973
41202#I082#Disorders of both aortic and tricuspid valves	European	flexnonsynmtr	Chapter IX Diseases of the circulatory system	0.0914	10.6199	234217	65	1	0.0153846	234152	344	0.00146913	1.4691	76.7699
Union#H739#Disorder of tympanic membrane unspecified	European	flexnonsynmtr	Chapter VIII Diseases of the ear and mastoid process	0.0549	18.2804	211074	35	1	0.0285714	211039	339	0.00160634	2.4952	133.927
Union#M8586#Other specified disorders of bone density and structure Lower leg	European	flexnonsynmtr	Chapter XIII Diseases of the musculoskeletal system and connective tissue	0.0044	21.3715	123448	63	2	0.031746	123385	189	0.00153179	5.1882	88.0348
Union#G13#Systemic atrophies primarily affecting central nervous system in diseases classified elsewhere	European	flexnonsynmtr	Chapter VI Diseases of the nervous system	0.0425	23.8821	298963	30	1	0.0333333	298933	431	0.00144179	3.2459	175.717
Union#M0632#Rheumatoid nodule Upper arm	European	flexnonsynmtr	Chapter XIII Diseases of the musculoskeletal system and connective tissue	0.0574	17.4035	157739	40	1	0.025	157699	232	0.00147116	2.381	127.207
41202#M2451#Contracture of joint Shoulder region	European	flexnonsynmtr	Chapter XIII Diseases of the musculoskeletal system and connective tissue	0.0548	18.234	320976	38	1	0.0263158	320938	475	0.00148004	2.4966	133.171
Union#R42#Dizziness and giddiness	African	flexnonsynmtr	Chapter XVIII Symptoms signs and abnormal clinical and laboratory findings not elsewhere classified	0.0927	8.6826	1568	295	2	0.00677966	1273	1	0.000785546	0.7846	96.0797
Union#R42#Dizziness and giddiness	European	flexnonsynmtr	Chapter XVIII Symptoms signs and abnormal clinical and laboratory findings not elsewhere classified	0.0985	1.4601	82933	12235	25	0.00204332	70698	99	0.00140032	0.9412	2.2652
20002#1112#chronic obstructive airways disease|copd	European	flexnonsynmtr	Chapter X Diseases of the respiratory system	0.0956	2.0946	341999	1599	5	0.00312695	340400	509	0.0014953	0.8669	5.0611
41202#K068#Other specified disorders of gingiva and edentulous alveolar ridge	European	flexnonsynmtr	Chapter XI Diseases of the digestive system	0.0828	4.2405	254274	327	2	0.00611621	253947	368	0.00144912	1.052	17.092
41202#D231#Benign neoplasm: Skin of eyelid including canthus	European	flexnonsynmtr	Chapter II Neoplasms	0.036	2.5091	319550	1565	6	0.00383387	317985	487	0.00153152	1.12	5.6212
131161#Source of report of H21 (Other disorders of iris and ciliary body)	European	flexnonsynmtr	Chapter VII Diseases of the eye and adnexa	0.0604	2.4122	398008	1380	5	0.00362319	396628	597	0.00150519	0.9988	5.8261
20002#1420#otosclerosis	European	flexnonsynmtr	Chapter VIII Diseases of the ear and mastoid process	0.0422	6.2467	365711	220	2	0.00909091	365491	536	0.00146652	1.5484	25.2013
Union#Chapter XIV#Chapter XIV Diseases of the genitourinary system	European	flexnonsynmtr	Chapter XIV Diseases of the genitourinary system	0.0894	0.8583	329838	165955	233	0.001404	163883	268	0.00163531	0.72	1.0232
131183#Source of report of H35 (Other retinal disorders)	European	flexnonsynmtr	Chapter VII Diseases of the eye and adnexa	0.059	1.3852	444061	17629	36	0.00204209	426432	629	0.00147503	0.9897	1.9388
41202#Block R25-R29#R25-R29 Symptoms and signs involving the nervous and musculoskeletal systems	South Asian	flexnonsynmtr	Chapter XVIII Symptoms signs and abnormal clinical and laboratory findings not elsewhere classified	0.0366	7.6717	5719	147	2	0.0136054	5572	10	0.00179469	1.666	35.3281
41202#C184#Malignant neoplasm: Transverse colon	European	flexnonsynmtr	Chapter II Neoplasms	0.0628	3.3548	318571	586	3	0.00511945	317985	487	0.00153152	1.0751	10.4686
Union#R827#Abnormal findings on microbiological examination of urine	European	flexnonsynmtr	Chapter XVIII Symptoms signs and abnormal clinical and laboratory findings not elsewhere classified	0.0102	7.0055	70354	315	3	0.00952381	70039	96	0.00137066	2.2082	22.225
Union#H438#Other disorders of vitreous body	European	flexnonsynmtr	Chapter VII Diseases of the eye and adnexa	0.0436	2.2161	267605	2245	7	0.00311804	265360	374	0.00140941	1.048	4.6862
41202#I82#Other venous embolism and thrombosis	European	flexnonsynmtr	Chapter IX Diseases of the circulatory system	0.0189	5.4495	348313	368	3	0.00815217	347945	524	0.00150599	1.7438	17.0302
41202#R296#Tendency to fall not elsewhere classified	African	flexnonsynmtr	Chapter XVIII Symptoms signs and abnormal clinical and laboratory findings not elsewhere classified	0.0591	19.9843	5153	52	1	0.0192308	5101	5	0.0009802	2.2938	174.106
Union#M1902#Primary arthrosis of other joints Upper arm	European	flexnonsynmtr	Chapter XIII Diseases of the musculoskeletal system and connective tissue	0.097	9.9999	106304	69	1	0.0144928	106235	156	0.00146844	1.3799	72.4698
41202#H921#Otorrhoea	European	flexnonsynmtr	Chapter VIII Diseases of the ear and mastoid process	0.0379	6.6288	376499	203	2	0.00985222	376296	564	0.00149882	1.6424	26.7537
Union#L579#Skin changes due to chronic exposure to nonionizing radiation unspecified	European	flexnonsynmtr	Chapter XII Diseases of the skin and subcutaneous tissue	0.0695	14.2017	269026	49	1	0.0204082	268977	394	0.00146481	1.9554	103.145
Union#M230#Cystic meniscus	European	flexnonsynmtr	Chapter XIII Diseases of the musculoskeletal system and connective tissue	0.0604	5.1165	125699	271	2	0.00738007	125428	182	0.00145103	1.2634	20.7203
Union#H353#Degeneration of macula and posterior pole	European	flexnonsynmtr	Chapter VII Diseases of the eye and adnexa	0.084	1.4967	255189	10181	22	0.00216089	245008	354	0.00144485	0.9725	2.3033
4803#Tinnitus	European	flexnonsynmtr	Chapter VIII Diseases of the ear and mastoid process	0.0412	0.7125	133641	43156	51	0.00118176	90485	150	0.00165773	0.5185	0.9792
Union#M2316#Discoid meniscus (congenital) Other and unspecified lateral meniscus	European	flexnonsynmtr	Chapter XIII Diseases of the musculoskeletal system and connective tissue	0.0754	13.0526	157752	53	1	0.0188679	157699	232	0.00147116	1.7969	94.8154
Union#A081#Acute gastroenteropathy due to Norwalk agent	European	flexnonsynmtr	Chapter I Certain infectious and parasitic diseases	0.0672	4.791	249389	271	2	0.00738007	249118	386	0.00154947	1.1878	19.3246
Union#I12#Hypertensive renal disease	European	flexnonsynmtr	Chapter IX Diseases of the circulatory system	0.0119	2.7131	126160	1923	8	0.00416017	124237	191	0.00153738	1.3355	5.5117
41202#K11#Diseases of salivary glands	South Asian	flexnonsynmtr	Chapter XI Diseases of the digestive system	0.0031	28.8958	5594	34	2	0.0588235	5560	12	0.00215827	6.2147	134.353
Union#D489#Neoplasm of uncertain or unknown behaviour: Neoplasm of uncertain or unknown behaviour unspecified	South Asian	flexnonsynmtr	Chapter II Neoplasms	0.0875	2.4221	6937	894	5	0.00559284	6043	14	0.00231673	0.8703	6.7408
41202#H251#Senile nuclear cataract	European	flexnonsynmtr	Chapter VII Diseases of the eye and adnexa	0.0747	1.3624	361085	18702	36	0.00192493	342383	484	0.00141362	0.9708	1.912
41202#J459#Asthma unspecified	European	flexnonsynmtr	Chapter X Diseases of the respiratory system	0.0427	1.9585	343895	3368	10	0.00296912	340527	517	0.00151823	1.0465	3.6651
Union#J82#Pulmonary eosinophilia not elsewhere classified	European	flexnonsynmtr	Chapter X Diseases of the respiratory system	0.0517	5.5748	213697	238	2	0.00840336	213459	324	0.00151786	1.3802	22.5177
131401#Source of report of I82 (Other venous embolism and thrombosis)	European	flexnonsynmtr	Chapter IX Diseases of the circulatory system	0.0562	2.464	422967	1374	5	0.00363901	421593	624	0.0014801	1.0203	5.9501
20002#1400#peptic ulcer	European	flexnonsynmtr	Chapter XI Diseases of the digestive system	0.0321	4.4285	288223	461	3	0.00650759	287762	425	0.00147691	1.4173	13.8371
130847#Source of report of F05 (Delirium not induced by alcohol and other psychoactive substances)	European	flexnonsynmtr	Chapter V Mental and behavioural disorders	0.0834	1.5333	369042	8211	19	0.00231397	360831	545	0.0015104	0.9699	2.4238
20002#1502#appendicitis	European	flexnonsynmtr	Chapter XI Diseases of the digestive system	0.0165	2.1425	385285	3842	12	0.00312337	381443	557	0.00146024	1.2083	3.799
131637#Source of report of K57 (Diverticular disease of intestine)	South Asian	flexnonsynmtr	Chapter XI Diseases of the digestive system	0.0248	3.4847	10082	788	5	0.00634518	9294	17	0.00182914	1.2822	9.4706
41202#R030#Elevated blood-pressure reading without diagnosis of hypertension	European	flexnonsynmtr	Chapter XVIII Symptoms signs and abnormal clinical and laboratory findings not elsewhere classified	0.0078	15.608	284131	90	2	0.0222222	284041	413	0.00145402	3.83	63.6049
131707#Source of report of L05 (Pilonidal cyst)	South Asian	flexnonsynmtr	Chapter XII Diseases of the skin and subcutaneous tissue	0.0824	13.4407	5618	60	1	0.0166667	5558	7	0.00125945	1.6279	110.97
41202#I800#Phlebitis and thrombophlebitis of superficial vessels of lower extremities	European	flexnonsynmtr	Chapter IX Diseases of the circulatory system	0.0589	3.4478	300103	580	3	0.00517241	299523	451	0.00150573	1.1046	10.7622
41202#A08#Viral and other specified intestinal infections	European	flexnonsynmtr	Chapter I Certain infectious and parasitic diseases	0.0787	2.2257	404298	1479	5	0.00338066	402819	613	0.00152178	0.9217	5.3744
41202#I27#Other pulmonary heart diseases	European	flexnonsynmtr	Chapter IX Diseases of the circulatory system	0.0298	4.5605	299207	443	3	0.00677201	298764	446	0.00149282	1.4596	14.249
41202#I500#Congestive heart failure	European	flexnonsynmtr	Chapter IX Diseases of the circulatory system	0.0098	2.3392	227724	3086	11	0.00356448	224638	343	0.0015269	1.282	4.2684
Union#I7000#Atherosclerosis of aorta without gangrene	European	flexnonsynmtr	Chapter IX Diseases of the circulatory system	0.0994	2.3203	130661	1171	4	0.00341588	129490	191	0.00147502	0.8606	6.2563
41202#Block M65-M68#M65-M68 Disorders of synovium and tendon	European	flexnonsynmtr	Chapter XIII Diseases of the musculoskeletal system and connective tissue	0.0656	0.517	286472	10149	8	0.000788255	276323	421	0.00152358	0.2568	1.0409
41202#Block M65-M68#M65-M68 Disorders of synovium and tendon	South Asian	flexnonsynmtr	Chapter XIII Diseases of the musculoskeletal system and connective tissue	0.0783	4.8771	5856	212	2	0.00943396	5644	11	0.00194897	1.0742	22.1423
Union#C44#Other malignant neoplasms of skin	South Asian	flexnonsynmtr	Chapter II Neoplasms	0.0699	15.149	7473	36	1	0.0277778	7437	14	0.00188248	1.9389	118.359
40012#1#Uncertain whether benign or malignant	South Asian	flexnonsynmtr	Chapter II Neoplasms	0.0354	3.2155	8862	889	5	0.0056243	7973	14	0.00175593	1.1554	8.9484
20002#1371#sarcoidosis	South Asian	flexnonsynmtr	Chapter III Diseases of the blood and blood-forming organs and certain disorders involving the immune mechanism	0.0668	15.6842	8990	31	1	0.0322581	8959	19	0.00212077	2.0341	120.937
Union#M502#Other cervical disc displacement	European	flexnonsynmtr	Chapter XIII Diseases of the musculoskeletal system and connective tissue	0.0904	2.8719	158411	712	3	0.00421348	157699	232	0.00147116	0.9173	8.9915
Union#M2303#Cystic meniscus Medial collateral ligament or Other and unspecified medial meniscus	European	flexnonsynmtr	Chapter XIII Diseases of the musculoskeletal system and connective tissue	0.0784	12.5409	109247	55	1	0.0181818	109192	161	0.00147447	1.7244	91.2037
40002#K75#Other inflammatory liver diseases	European	flexnonsynmtr	Chapter XI Diseases of the digestive system	0.0887	10.9451	456083	62	1	0.016129	456021	682	0.00149555	1.5151	79.069
41202#K402#Bilateral inguinal hernia without obstruction or gangrene	South Asian	flexnonsynmtr	Chapter XI Diseases of the digestive system	0.0933	12.384	3152	51	1	0.0196078	3101	5	0.00161238	1.4208	107.941
41202#H65#Nonsuppurative otitis media	South Asian	flexnonsynmtr	Chapter VIII Diseases of the ear and mastoid process	0.0741	13.9971	9854	36	1	0.0277778	9818	20	0.00203707	1.828	107.178
Union#Q278#Other specified congenital malformations of peripheral vascular system	European	flexnonsynmtr	Chapter XVII Congenital malformations deformations and chromosomal abnormalities	0.0974	9.9057	441925	69	1	0.0144928	441856	655	0.00148238	1.3734	71.4472
41202#H74#Other disorders of middle ear and mastoid	European	flexnonsynmtr	Chapter VIII Diseases of the ear and mastoid process	0.0976	3.838	366038	359	2	0.00557103	365679	533	0.00145756	0.9537	15.4459
Union#Z833#Family history of diabetes mellitus	South Asian	flexnonsynmtr	Chapter XXI Factors influencing health status and contact with health services	0.09	14.1417	3478	81	1	0.0123457	3397	3	0.000883132	1.4551	137.438
Union#R69#Unknown and unspecified causes of morbidity	European	flexnonsynmtr	Chapter XVIII Symptoms signs and abnormal clinical and laboratory findings not elsewhere classified	0.0071	1.58	98830	29342	60	0.00204485	69488	90	0.00129519	1.1394	2.191
Union#E041#Nontoxic single thyroid nodule	South Asian	flexnonsynmtr	Chapter IV Endocrine nutritional and metabolic diseases	0.0022	36.9429	3918	32	2	0.0625	3886	7	0.00180134	7.3694	185.194
Union#O13#Gestational [pregnancy-induced] hypertension	European	flexnonsynmtr	Chapter XV Pregnancy childbirth and the puerperium	0.0264	3.6408	211846	730	4	0.00547945	211116	319	0.00151102	1.3544	9.7866
41202#Block M15-M19#M15-M19 Arthrosis	South Asian	flexnonsynmtr	Chapter XIII Diseases of the musculoskeletal system and connective tissue	0.0483	3.0256	6210	814	5	0.00614251	5396	11	0.00203855	1.0485	8.7307
131493#Source of report of J44 (Other chronic obstructive pulmonary disease)	South Asian	flexnonsynmtr	Chapter X Diseases of the respiratory system	0.0171	6.7159	7879	375	3	0.008	7504	9	0.00119936	1.8106	24.9106
41202#M0590#Seropositive rheumatoid arthritis unspecified Multiple sites	European	flexnonsynmtr	Chapter XIII Diseases of the musculoskeletal system and connective tissue	0.0912	4.0038	224554	329	2	0.00607903	224225	342	0.00152525	0.9931	16.1425
Union#C410#Malignant neoplasm: Bones of skull and face	European	flexnonsynmtr	Chapter II Neoplasms	0.0828	11.7912	273839	57	1	0.0175439	273782	414	0.00151215	1.6284	85.3813
41202#H809#Otosclerosis unspecified	European	flexnonsynmtr	Chapter VIII Diseases of the ear and mastoid process	0.013	6.2862	395555	319	3	0.00940439	395236	596	0.00150796	2.0109	19.6516
Union#M5484#Other dorsalgia Thoracic region	European	flexnonsynmtr	Chapter XIII Diseases of the musculoskeletal system and connective tissue	0.0538	18.6732	113930	36	1	0.0277778	113894	174	0.00152774	2.544	137.064
41202#D696#Thrombocytopenia unspecified	European	flexnonsynmtr	Chapter III Diseases of the blood and blood-forming organs and certain disorders involving the immune mechanism	0.0619	3.3746	323827	602	3	0.00498339	323225	479	0.00148194	1.0814	10.5301
41202#Block R83-R89#R83-R89 Abnormal findings on examination of other body fluids substances and tissues without diagnosis	African	flexnonsynmtr	Chapter XVIII Symptoms signs and abnormal clinical and laboratory findings not elsewhere classified	0.0414	47.4921	3057	64	1	0.015625	2993	1	0.000334113	2.9373	767.877
41202#K659#Peritonitis unspecified	European	flexnonsynmtr	Chapter XI Diseases of the digestive system	0.0215	9.0912	202272	152	2	0.0131579	202120	296	0.00146448	2.2423	36.8587
40002#M25#Other joint disorders not elsewhere classified	European	flexnonsynmtr	Chapter XIII Diseases of the musculoskeletal system and connective tissue	0.0468	21.5308	458591	32	1	0.03125	458559	686	0.00149599	2.935	157.946
20002#1485#irregular heart beat	European	flexnonsynmtr	Chapter IX Diseases of the circulatory system	0.0744	3.1199	265614	685	3	0.00437956	264929	373	0.00140792	0.9992	9.742
131107#Source of report of G83 (Other paralytic syndromes)	European	flexnonsynmtr	Chapter VI Diseases of the nervous system	0.0715	2.2924	407828	1480	5	0.00337838	406348	600	0.00147657	0.9492	5.5359
41202#H278#Other specified disorders of lens	European	flexnonsynmtr	Chapter VII Diseases of the eye and adnexa	0.0434	6.1452	326391	236	2	0.00847458	326155	453	0.00138891	1.5232	24.7929
40002#C782#Secondary malignant neoplasm of pleura	European	flexnonsynmtr	Chapter II Neoplasms	0.0654	15.1488	247955	44	1	0.0227273	247911	380	0.00153281	2.0807	110.292
Union#Q780#Osteogenesis imperfecta	European	flexnonsynmtr	Chapter XVII Congenital malformations deformations and chromosomal abnormalities	0.0974	9.9057	441925	69	1	0.0144928	441856	655	0.00148238	1.3734	71.4472
Union#F019#Vascular dementia unspecified	European	flexnonsynmtr	Chapter V Mental and behavioural disorders	0.0258	2.4944	217488	1889	7	0.00370566	215599	321	0.00148888	1.178	5.2819
41202#I272#Other secondary pulmonary hypertension	European	flexnonsynmtr	Chapter IX Diseases of the circulatory system	0.0088	7.2859	348221	276	3	0.0108696	347945	524	0.00150599	2.3278	22.8048
41202#E112#Type 2 diabetes mellitus With renal complications	European	flexnonsynmtr	Chapter IV Endocrine nutritional and metabolic diseases	0.0634	15.6611	322838	43	1	0.0232558	322795	490	0.00151799	2.1512	114.018
Union#Block R00-R09#R00-R09 Symptoms and signs involving the circulatory and respiratory systems	European	flexnonsynmtr	Chapter XVIII Symptoms signs and abnormal clinical and laboratory findings not elsewhere classified	0.0457	1.3321	154838	90140	141	0.00156423	64698	76	0.00117469	1.0077	1.761
41202#M2329#Derangement of meniscus due to old tear or injury Unspecified ligament or Unspecified meniscus	European	flexnonsynmtr	Chapter XIII Diseases of the musculoskeletal system and connective tissue	0.0441	6.0973	264567	224	2	0.00892857	264343	390	0.00147536	1.5101	24.6197
41202#R066#Hiccough	European	flexnonsynmtr	Chapter XVIII Symptoms signs and abnormal clinical and laboratory findings not elsewhere classified	0.0683	14.5079	136393	47	1	0.0212766	136346	204	0.00149619	1.9912	105.703
40002#Chapter XIV#Chapter XIV Diseases of the genitourinary system	European	flexnonsynmtr	Chapter XIV Diseases of the genitourinary system	0.0743	1.9529	323044	2704	8	0.00295858	320340	486	0.00151714	0.9701	3.9314
Union#M890#Algoneurodystrophy	European	flexnonsynmtr	Chapter XIII Diseases of the musculoskeletal system and connective tissue	0.0656	4.8782	124120	262	2	0.00763359	123858	195	0.00157438	1.205	19.749
20001#1053#non-hodgkins lymphoma	European	flexnonsynmtr	Chapter II Neoplasms	0.0478	2.9887	355280	873	4	0.0045819	354407	545	0.00153778	1.1151	8.0098
Union#Q858#Other phakomatoses not elsewhere classified	European	flexnonsynmtr	Chapter XVII Congenital malformations deformations and chromosomal abnormalities	0.0688	14.3317	441904	48	1	0.0208333	441856	655	0.00148238	1.9744	104.032
Union#M0600#Seronegative rheumatoid arthritis Multiple sites	European	flexnonsynmtr	Chapter XIII Diseases of the musculoskeletal system and connective tissue	0.0958	3.9013	118976	349	2	0.00573066	118627	175	0.00147521	0.9642	15.7857
41202#M1902#Primary arthrosis of other joints Upper arm	European	flexnonsynmtr	Chapter XIII Diseases of the musculoskeletal system and connective tissue	0.068	14.5477	211633	48	1	0.0208333	211585	309	0.00146041	2.0008	105.775
41202#R58#Haemorrhage not elsewhere classified	European	flexnonsynmtr	Chapter XVIII Symptoms signs and abnormal clinical and laboratory findings not elsewhere classified	0.0717	13.735	284092	51	1	0.0196078	284041	413	0.00145402	1.8929	99.6638
41202#F02#Dementia in other diseases classified elsewhere	European	flexnonsynmtr	Chapter V Mental and behavioural disorders	0.0703	14.0315	311636	47	1	0.0212766	311589	482	0.00154691	1.9311	101.953
Union#Block R70-R79#R70-R79 Abnormal findings on examination of blood without diagnosis	African	flexnonsynmtr	Chapter XVIII Symptoms signs and abnormal clinical and laboratory findings not elsewhere classified	0.0892	4.227	1899	612	4	0.00653595	1287	2	0.001554	0.7721	23.1417
131297#Source of report of I20 (Angina pectoris)	South Asian	flexnonsynmtr	Chapter IX Diseases of the circulatory system	0.0549	3.0607	7697	1308	5	0.00382263	6389	8	0.00125215	0.9997	9.3709
40002#F01#Vascular dementia	European	flexnonsynmtr	Chapter V Mental and behavioural disorders	0.0074	7.7843	329660	254	3	0.011811	329406	505	0.00153306	2.4854	24.381
41202#Q070#Arnold-Chiari syndrome	European	flexnonsynmtr	Chapter XVII Congenital malformations deformations and chromosomal abnormalities	0.0615	16.1539	280622	42	1	0.0238095	280580	423	0.00150759	2.2169	117.709
Union#G001#Pneumococcal meningitis	European	flexnonsynmtr	Chapter VI Diseases of the nervous system	0.0998	9.6643	234486	71	1	0.0140845	234415	346	0.00147601	1.3387	69.7699
41202#I31#Other diseases of pericardium	South Asian	flexnonsynmtr	Chapter IX Diseases of the circulatory system	0.0578	18.6436	7315	31	1	0.0322581	7284	13	0.00178473	2.3635	147.062
41202#R20#Disturbances of skin sensation	African	flexnonsynmtr	Chapter XVIII Symptoms signs and abnormal clinical and laboratory findings not elsewhere classified	0.0329	45.6923	3606	40	1	0.025	3566	2	0.000560852	4.0584	514.442
Union#G959#Disease of spinal cord unspecified	European	flexnonsynmtr	Chapter VI Diseases of the nervous system	0.0149	5.9794	258253	357	3	0.00840336	257896	365	0.0014153	1.9104	18.7151
Union#G500#Trigeminal neuralgia	European	flexnonsynmtr	Chapter VI Diseases of the nervous system	0.0132	3.6755	229456	963	5	0.00519211	228493	324	0.00141799	1.5161	8.9106
41202#H189#Disorder of cornea unspecified	European	flexnonsynmtr	Chapter VII Diseases of the eye and adnexa	0.0976	9.8854	379620	72	1	0.0138889	379548	540	0.00142274	1.371	71.2804
Union#N39#Other disorders of urinary system	European	flexnonsynmtr	Chapter XIV Diseases of the genitourinary system	0.0643	0.7731	199756	54701	70	0.00127968	145055	240	0.00165454	0.5923	1.0092
41202#H26#Other cataract	European	flexnonsynmtr	Chapter VII Diseases of the eye and adnexa	0.0706	1.2775	383839	36025	66	0.00183206	347814	499	0.00143467	0.988	1.6518
Union#M2407#Loose body in joint Ankle and foot	European	flexnonsynmtr	Chapter XIII Diseases of the musculoskeletal system and connective tissue	0.0241	8.5376	157860	161	2	0.0124224	157699	232	0.00147116	2.1042	34.6407
41202#Block H43-H45#H43-H45 Disorders of vitreous body and globe	South Asian	flexnonsynmtr	Chapter VII Diseases of the eye and adnexa	0.0782	13.3714	7540	36	1	0.0277778	7504	16	0.0021322	1.7258	103.601
Union#K644#Residual haemorrhoidal skin tags	European	flexnonsynmtr	Chapter XI Diseases of the digestive system	0.0209	2.4345	156617	2429	8	0.00329354	154188	209	0.00135549	1.2002	4.9381
Union#R790#Abnormal level of blood mineral	European	flexnonsynmtr	Chapter XVIII Symptoms signs and abnormal clinical and laboratory findings not elsewhere classified	0.0533	3.6502	64479	642	3	0.0046729	63837	82	0.00128452	1.1503	11.5831
Union#C83#Non-follicular lymphoma	European	flexnonsynmtr	Chapter II Neoplasms	0.0263	2.3146	231121	2297	8	0.0034828	228824	345	0.00150771	1.1469	4.6711
Union#H251#Senile nuclear cataract	European	flexnonsynmtr	Chapter VII Diseases of the eye and adnexa	0.089	1.3452	276327	20462	40	0.00195484	255865	372	0.00145389	0.9706	1.8645
41202#J110#Influenza with pneumonia virus not identified	European	flexnonsynmtr	Chapter X Diseases of the respiratory system	0.0925	10.479	405364	64	1	0.015625	405300	613	0.00151246	1.451	75.6753
20001#1047#lymphoma	European	flexnonsynmtr	Chapter II Neoplasms	0.0667	2.3422	352914	1416	5	0.00353107	351498	531	0.00151068	0.9693	5.6592
130659#Source of report of D69 (Purpura and other haemorrhagic conditions)	European	flexnonsynmtr	Chapter III Diseases of the blood and blood-forming organs and certain disorders involving the immune mechanism	0.0775	1.6845	381999	5754	14	0.00243309	376245	544	0.00144587	0.9903	2.8651
Union#Q96#Turner syndrome	European	flexnonsynmtr	Chapter XVII Congenital malformations deformations and chromosomal abnormalities	0.0772	12.7027	269751	54	1	0.0185185	269697	400	0.00148315	1.7524	92.079
20001#1002#breast cancer	European	flexnonsynmtr	Chapter II Neoplasms	0.0501	0.5056	225608	10226	8	0.00078232	215382	333	0.00154609	0.2507	1.0197
Union#Block C81-C96#C81-C96 Malignant neoplasms stated or presumed to be primary of lymphoid haematopoietic and related tissue	South Asian	flexnonsynmtr	Chapter II Neoplasms	0.028	8.6214	7562	125	2	0.016	7437	14	0.00188248	1.9386	38.3418
Union#C82#Follicular lymphoma	European	flexnonsynmtr	Chapter II Neoplasms	0.0947	2.104	257153	1605	5	0.00311526	255548	379	0.00148309	0.8695	5.0911
Union#D728#Other specified disorders of white blood cells	South Asian	flexnonsynmtr	Chapter III Diseases of the blood and blood-forming organs and certain disorders involving the immune mechanism	0.0684	15.6396	6994	38	1	0.0263158	6956	12	0.00172513	1.9825	123.38
42017#Source of chronic obstructive pulmonary disease report	South Asian	flexnonsynmtr	Chapter X Diseases of the respiratory system	0.0464	4.2005	8049	368	3	0.00815217	7681	15	0.00195287	1.2107	14.5744
Union#G45#Transient cerebral ischaemic attacks and related syndromes	South Asian	flexnonsynmtr	Chapter VI Diseases of the nervous system	0.0467	6.6663	6432	189	2	0.010582	6243	10	0.00160179	1.4505	30.6376
131877#Source of report of M19 (Other arthrosis)	South Asian	flexnonsynmtr	Chapter XIII Diseases of the musculoskeletal system and connective tissue	0.002	4.0821	7927	1450	10	0.00689655	6477	11	0.00169832	1.7303	9.6301
Union#H401#Primary open-angle glaucoma	African	flexnonsynmtr	Chapter VII Diseases of the eye and adnexa	0.0347	8.8109	4244	186	2	0.0107527	4058	5	0.00123213	1.6981	45.7175
41202#L120#Bullous pemphigoid	European	flexnonsynmtr	Chapter XII Diseases of the skin and subcutaneous tissue	0.0711	13.8414	407586	50	1	0.02	407536	600	0.00147226	1.9082	100.402
131057#Source of report of G45 (Transient cerebral ischaemic attacks and related syndromes)	South Asian	flexnonsynmtr	Chapter VI Diseases of the nervous system	0.0372	7.4394	8548	189	2	0.010582	8359	12	0.00143558	1.6534	33.4738
Union#D07#Carcinoma in situ of other and unspecified genital organs	European	flexnonsynmtr	Chapter II Neoplasms	0.0971	0.3859	186326	4977	3	0.000602773	181349	283	0.00156053	0.1237	1.2041
41202#B019#Varicella without complication	European	flexnonsynmtr	Chapter I Certain infectious and parasitic diseases	0.0714	13.7989	431224	49	1	0.0204082	431175	650	0.00150751	1.9018	100.122
41202#Block H25-H28#H25-H28 Disorders of lens	European	flexnonsynmtr	Chapter VII Diseases of the eye and adnexa	0.0144	1.2997	403714	59121	113	0.00191133	344593	507	0.0014713	1.0597	1.5939
41202#M464#Discitis unspecified	European	flexnonsynmtr	Chapter XIII Diseases of the musculoskeletal system and connective tissue	0.0505	5.649	243277	240	2	0.00833333	243037	361	0.00148537	1.3992	22.8065
41202#R29#Other symptoms and signs involving the nervous and musculoskeletal systems	African	flexnonsynmtr	Chapter XVIII Symptoms signs and abnormal clinical and laboratory findings not elsewhere classified	0.0934	12.2795	5185	84	1	0.0119048	5101	5	0.0009802	1.419	106.264
20002#1465#osteoarthritis	South Asian	flexnonsynmtr	Chapter XIII Diseases of the musculoskeletal system and connective tissue	0.0024	5.6934	6182	545	6	0.0110092	5637	11	0.00195139	2.0973	15.4554
Union#I701#Atherosclerosis of renal artery	European	flexnonsynmtr	Chapter IX Diseases of the circulatory system	0.0456	6.0072	125881	238	2	0.00840336	125643	177	0.00140875	1.482	24.35
41202#M4644#Discitis unspecified Thoracic region	European	flexnonsynmtr	Chapter XIII Diseases of the musculoskeletal system and connective tissue	0.0641	15.4773	217603	45	1	0.0222222	217558	319	0.00146628	2.1259	112.681
131349#Source of report of I47 (Paroxysmal tachycardia)	South Asian	flexnonsynmtr	Chapter IX Diseases of the circulatory system	0.0563	5.6486	10082	177	2	0.0112994	9905	20	0.00201918	1.3102	24.3527
Union#K512#Ulcerative (chronic) proctitis	European	flexnonsynmtr	Chapter XI Diseases of the digestive system	0.0919	2.8541	141224	783	3	0.00383142	140441	189	0.00134576	0.9103	8.9485
40002#F019#Vascular dementia unspecified	European	flexnonsynmtr	Chapter V Mental and behavioural disorders	0.0065	8.144	329302	249	3	0.0120482	329053	492	0.0014952	2.5996	25.5132
Union#M2197#Acquired deformity of limb unspecified Ankle and foot	European	flexnonsynmtr	Chapter XIII Diseases of the musculoskeletal system and connective tissue	0.0456	22.2293	110899	31	1	0.0322581	110868	166	0.00149728	3.0138	163.959
Union#J10#Influenza due to identified seasonal influenza virus	African	flexnonsynmtr	Chapter X Diseases of the respiratory system	0.0454	25.8011	4837	32	1	0.03125	4805	6	0.0012487	3.0166	220.68
Union#J10#Influenza due to identified seasonal influenza virus	South Asian	flexnonsynmtr	Chapter X Diseases of the respiratory system	0.0876	12.6246	4566	52	1	0.0192308	4514	7	0.00155073	1.5253	104.489
41202#D690#Allergic purpura	European	flexnonsynmtr	Chapter III Diseases of the blood and blood-forming organs and certain disorders involving the immune mechanism	0.0685	14.4025	434593	48	1	0.0208333	434545	641	0.00147511	1.9841	104.549
Union#H531#Subjective visual disturbances	South Asian	flexnonsynmtr	Chapter VII Diseases of the eye and adnexa	0.0928	11.5781	3748	33	1	0.030303	3715	10	0.00269179	1.4394	93.1328
Union#Q251#Coarctation of aorta	European	flexnonsynmtr	Chapter XVII Congenital malformations deformations and chromosomal abnormalities	0.0577	17.2504	326552	42	1	0.0238095	326510	461	0.0014119	2.3678	125.674
131873#Source of report of M17 (Gonarthrosis [arthrosis of knee])	South Asian	flexnonsynmtr	Chapter XIII Diseases of the musculoskeletal system and connective tissue	0.0248	3.3064	8258	1173	6	0.00511509	7085	11	0.00155258	1.2204	8.9577
41202#D64#Other anaemias	European	flexnonsynmtr	Chapter III Diseases of the blood and blood-forming organs and certain disorders involving the immune mechanism	0.0486	1.5481	444625	10080	23	0.00228175	434545	641	0.00147511	1.0208	2.3477
Union#Block H43-H45#H43-H45 Disorders of vitreous body and globe	European	flexnonsynmtr	Chapter VII Diseases of the eye and adnexa	0.0326	1.889	287678	4755	13	0.00273396	282923	410	0.00144916	1.0867	3.2837
20002#1364#breast disease (not cancer)	South Asian	flexnonsynmtr	Chapter XIV Diseases of the genitourinary system	0.0125	13.716	4512	56	2	0.0357143	4456	12	0.002693	2.9974	62.7652
40011#5#(9590-9999) Hematologic (Leukemias| Lymphomas and related disorders)	South Asian	flexnonsynmtr	Chapter II Neoplasms	0.0204	10.1982	8463	111	2	0.018018	8352	15	0.00179598	2.3042	45.1366
40011#8430#Mucoepidermoid carcinoma	European	flexnonsynmtr	Chapter II Neoplasms	0.0889	10.9297	459449	62	1	0.016129	459387	688	0.00149765	1.513	78.9569
41202#G959#Disease of spinal cord unspecified	European	flexnonsynmtr	Chapter VI Diseases of the nervous system	0.0221	8.9229	354944	155	2	0.0129032	354789	519	0.00146284	2.2056	36.0978
Union#I451#Other and unspecified right bundle-branch block	European	flexnonsynmtr	Chapter IX Diseases of the circulatory system	0.0698	0.3549	116390	5801	3	0.000517152	110589	161	0.00145584	0.1132	1.1123
Union#N083#Glomerular disorders in diabetes mellitus	European	flexnonsynmtr	Chapter XIV Diseases of the genitourinary system	0.0919	2.8475	182764	659	3	0.00455235	182105	292	0.00160347	0.9107	8.9033
Union#H27#Other disorders of lens	European	flexnonsynmtr	Chapter VII Diseases of the eye and adnexa	0.0871	2.9115	283636	713	3	0.00420757	282923	410	0.00144916	0.9329	9.0865
40001#M069#Rheumatoid arthritis unspecified	European	flexnonsynmtr	Chapter XIII Diseases of the musculoskeletal system and connective tissue	0.068	14.5099	458606	47	1	0.0212766	458559	686	0.00149599	1.9982	105.365
Union#N60#Benign mammary dysplasia	South Asian	flexnonsynmtr	Chapter XIV Diseases of the genitourinary system	0.0846	5.0631	2145	134	2	0.0149254	2011	6	0.00298359	1.0121	25.3298
Union#R51#Headache	African	flexnonsynmtr	Chapter XVIII Symptoms signs and abnormal clinical and laboratory findings not elsewhere classified	0.0735		1618	439	2	0.00455581	1179	0	0
Union#R51#Headache	South Asian	flexnonsynmtr	Chapter XVIII Symptoms signs and abnormal clinical and laboratory findings not elsewhere classified	0.0346	8.9562	1780	552	4	0.00724638	1228	1	0.000814332	0.9987	80.319
41202#K74#Fibrosis and cirrhosis of liver	European	flexnonsynmtr	Chapter XI Diseases of the digestive system	0.0148	4.3599	204506	657	4	0.00608828	203849	286	0.001403	1.6203	11.7314
Union#Block G40-G47#G40-G47 Episodic and paroxysmal disorders	South Asian	flexnonsynmtr	Chapter VI Diseases of the nervous system	0.07	2.9302	7852	700	4	0.00571429	7152	14	0.00195749	0.9619	8.9264
41202#H602#Malignant otitis externa	European	flexnonsynmtr	Chapter VIII Diseases of the ear and mastoid process	0.072	13.6701	285825	50	1	0.02	285775	426	0.00149068	1.8833	99.2247
41202#H813#Other peripheral vertigo	European	flexnonsynmtr	Chapter VIII Diseases of the ear and mastoid process	0.0045	20.9187	449904	66	2	0.030303	449838	671	0.00149165	5.11	85.6354
131609#Source of report of K37 (Unspecified appendicitis)	European	flexnonsynmtr	Chapter XI Diseases of the digestive system	0.0136	1.8806	447276	6499	18	0.00276966	440777	650	0.00147467	1.1766	3.0058
41202#O13#Gestational [pregnancy-induced] hypertension	European	flexnonsynmtr	Chapter XV Pregnancy childbirth and the puerperium	0.0153	5.9173	234052	342	3	0.00877193	233710	349	0.0014933	1.8897	18.5288
Union#C859#Non-Hodgkin lymphoma unspecified	South Asian	flexnonsynmtr	Chapter II Neoplasms	0.0662	16.0671	7471	34	1	0.0294118	7437	14	0.00188248	2.0531	125.736
Union#J33#Nasal polyp	African	flexnonsynmtr	Chapter X Diseases of the respiratory system	0.0726	15.683	4857	52	1	0.0192308	4805	6	0.0012487	1.8545	132.625
40002#Block N00-N08#N00-N08 Glomerular diseases	European	flexnonsynmtr	Chapter XIV Diseases of the genitourinary system	0.0129	11.9702	288252	112	2	0.0178571	288140	437	0.00151662	2.947	48.6199
Union#M6597#Synovitis and tenosynovitis unspecified Ankle and foot	European	flexnonsynmtr	Chapter XIII Diseases of the musculoskeletal system and connective tissue	0.0412	4.0184	132640	498	3	0.0060241	132142	199	0.00150596	1.2806	12.6087
41202#M8995#Disorder of bone unspecified Pelvic region and thigh	European	flexnonsynmtr	Chapter XIII Diseases of the musculoskeletal system and connective tissue	0.0852	11.4349	320998	60	1	0.0166667	320938	475	0.00148004	1.581	82.7032
Union#K659#Peritonitis unspecified	European	flexnonsynmtr	Chapter XI Diseases of the digestive system	0.0689	3.2387	137977	675	3	0.00444444	137302	189	0.00137653	1.0326	10.1577
Union#C502#Malignant neoplasm: Upper-inner quadrant of breast	European	flexnonsynmtr	Chapter II Neoplasms	0.049	2.1657	145673	2085	7	0.00335731	143588	223	0.00155305	1.0193	4.6012
Union#M069#Rheumatoid arthritis unspecified	European	flexnonsynmtr	Chapter XIII Diseases of the musculoskeletal system and connective tissue	0.0887	1.5292	130950	8653	20	0.00231134	122297	185	0.00151271	0.9635	2.4268
Union#I7010#Atherosclerosis of renal artery without gangrene	European	flexnonsynmtr	Chapter IX Diseases of the circulatory system	0.0205	9.341	131264	148	2	0.0135135	131116	192	0.00146435	2.2976	37.9765
20002#1276#diabetic eye disease	South Asian	flexnonsynmtr	Chapter VII Diseases of the eye and adnexa	0.0209	10.2763	7157	116	2	0.0172414	7041	12	0.0017043	2.2738	46.4423
40002#C43#Malignant melanoma of skin	European	flexnonsynmtr	Chapter II Neoplasms	0.0502	20.0355	341714	34	1	0.0294118	341680	516	0.00151018	2.7351	146.768
40001#I059#Mitral valve disease unspecified	European	flexnonsynmtr	Chapter IX Diseases of the circulatory system	0.0512	19.6129	444148	35	1	0.0285714	444113	665	0.00149737	2.6808	143.489
Union#L892#Stage III decubitus ulcer	European	flexnonsynmtr	Chapter XII Diseases of the skin and subcutaneous tissue	0.0365	3.2795	200554	837	4	0.00477897	199717	292	0.00146207	1.2198	8.8175
41202#N210#Calculus in bladder	European	flexnonsynmtr	Chapter XIV Diseases of the genitourinary system	0.0751	2.5615	201503	1039	4	0.00384986	200464	302	0.0015065	0.9534	6.8823
20002#1262#parkinsons disease	European	flexnonsynmtr	Chapter VI Diseases of the nervous system	0.0351	3.3132	311688	798	4	0.00501253	310890	472	0.00151822	1.2353	8.8863
41202#M2381#Other internal derangements of knee Anterior cruciate ligament or Anterior horn of medial meniscus	European	flexnonsynmtr	Chapter XIII Diseases of the musculoskeletal system and connective tissue	0.0862	4.1388	264203	331	2	0.0060423	263872	387	0.00146662	1.0271	16.6785
Union#C059#Malignant neoplasm: Palate unspecified	European	flexnonsynmtr	Chapter II Neoplasms	0.0602	16.5364	202752	41	1	0.0243902	202711	306	0.00150954	2.2661	120.672
Union#K92#Other diseases of digestive system	European	flexnonsynmtr	Chapter XI Diseases of the digestive system	0.0173	1.4542	164969	29248	57	0.00194885	135721	182	0.00134099	1.0797	1.9586
Union#G06#Intracranial and intraspinal abscess and granuloma	European	flexnonsynmtr	Chapter VI Diseases of the nervous system	0.0943	3.923	254084	353	2	0.00566572	253731	368	0.00145035	0.9736	15.8075
20002#1163#cholecystitis	European	flexnonsynmtr	Chapter XI Diseases of the digestive system	0.0291	4.6046	277584	456	3	0.00657895	277128	398	0.00143616	1.4732	14.3919
Union#Block R80-R82#R80-R82 Abnormal findings on examination of urine without diagnosis	European	flexnonsynmtr	Chapter XVIII Symptoms signs and abnormal clinical and laboratory findings not elsewhere classified	0.0512	2.5898	61355	1523	5	0.00328299	59832	76	0.00127022	1.0463	6.4104
Union#G409#Epilepsy unspecified	South Asian	flexnonsynmtr	Chapter VI Diseases of the nervous system	0.0241	9.5981	6145	116	2	0.0172414	6029	11	0.00182451	2.1034	43.7976
41202#G44#Other headache syndromes	European	flexnonsynmtr	Chapter VI Diseases of the nervous system	0.0018	4.8568	357241	858	6	0.00699301	356383	516	0.00144788	2.1658	10.8915
Union#I47#Paroxysmal tachycardia	South Asian	flexnonsynmtr	Chapter IX Diseases of the circulatory system	0.0805	4.9871	3676	177	2	0.0112994	3499	8	0.00228637	1.0512	23.6603
41202#R69#Unknown and unspecified causes of morbidity	African	flexnonsynmtr	Chapter XVIII Symptoms signs and abnormal clinical and laboratory findings not elsewhere classified	0.0525	9.0041	4936	495	2	0.0040404	4441	2	0.000450349	1.2655	64.064
41202#R69#Unknown and unspecified causes of morbidity	European	flexnonsynmtr	Chapter XVIII Symptoms signs and abnormal clinical and laboratory findings not elsewhere classified	0.0156	1.4829	291004	22072	45	0.00203878	268932	370	0.00137581	1.0879	2.0212
131927#Source of report of M53 (Other dorsopathies not elsewhere classified)	European	flexnonsynmtr	Chapter XIII Diseases of the musculoskeletal system and connective tissue	0.0925	1.5713	361701	6041	14	0.0023175	355660	525	0.00147613	0.9236	2.6732
40001#Block K80-K87#K80-K87 Disorders of gallbladder biliary tract and pancreas	European	flexnonsynmtr	Chapter XI Diseases of the digestive system	0.0556	5.3422	337067	246	2	0.00813008	336821	516	0.00153197	1.3249	21.5402
Union#Block L40-L45#L40-L45 Papulosquamous disorders	African	flexnonsynmtr	Chapter XII Diseases of the skin and subcutaneous tissue	0.0663	16.509	6442	44	1	0.0227273	6398	9	0.00140669	2.0467	133.164
Union#L20#Atopic dermatitis	European	flexnonsynmtr	Chapter XII Diseases of the skin and subcutaneous tissue	0.0958	1.4146	266053	12696	26	0.00204789	253357	367	0.00144855	0.95	2.1065
131375#Source of report of I67 (Other cerebrovascular diseases)	African	flexnonsynmtr	Chapter IX Diseases of the circulatory system	0.07	5.1618	8710	274	2	0.00729927	8436	12	0.00142248	1.1496	23.1759
131087#Source of report of G62 (Other polyneuropathies)	European	flexnonsynmtr	Chapter VI Diseases of the nervous system	0.0163	1.9665	376207	5257	15	0.00285334	370950	539	0.00145303	1.1764	3.2872
131019#Source of report of G13 (Systemic atrophies primarily affecting central nervous system in diseases classified elsewhere)	European	flexnonsynmtr	Chapter VI Diseases of the nervous system	0.044	22.9917	459449	30	1	0.0333333	459419	688	0.00149754	3.1275	169.024
41202#D649#Anaemia unspecified	European	flexnonsynmtr	Chapter III Diseases of the blood and blood-forming organs and certain disorders involving the immune mechanism	0.048	1.5546	444583	10038	23	0.00229129	434545	641	0.00147511	1.0251	2.3576
Union#M233#Other meniscus derangements	South Asian	flexnonsynmtr	Chapter XIII Diseases of the musculoskeletal system and connective tissue	0.0368	8.0455	3304	115	2	0.0173913	3189	7	0.00219505	1.6528	39.1645
41202#K65#Peritonitis	European	flexnonsynmtr	Chapter XI Diseases of the digestive system	4.885e-05	7.7735	191905	637	7	0.010989	191268	273	0.00142732	3.6561	16.5277
Union#D610#Constitutional aplastic anaemia	European	flexnonsynmtr	Chapter III Diseases of the blood and blood-forming organs and certain disorders involving the immune mechanism	0.0473	21.3483	246989	31	1	0.0322581	246958	385	0.00155897	2.9039	156.942
40001#I27#Other pulmonary heart diseases	European	flexnonsynmtr	Chapter IX Diseases of the circulatory system	0.0016	36.0454	444152	39	2	0.0512821	444113	665	0.00149737	8.6699	149.86
41202#I25#Chronic ischaemic heart disease	South Asian	flexnonsynmtr	Chapter IX Diseases of the circulatory system	0.0568	3.9921	5689	1142	4	0.00350263	4547	4	0.000879701	0.9969	15.9869
132475#Source of report of Q24 (Other congenital malformations of heart)	European	flexnonsynmtr	Chapter XVII Congenital malformations deformations and chromosomal abnormalities	0.0268	4.7542	396100	422	3	0.007109	395678	595	0.00150375	1.5228	14.8429
Union#K63#Other diseases of intestine	European	flexnonsynmtr	Chapter XI Diseases of the digestive system	0.0146	1.4286	173840	36757	67	0.00182278	137083	175	0.0012766	1.0778	1.8937
41202#K754#Autoimmune hepatitis	European	flexnonsynmtr	Chapter XI Diseases of the digestive system	0.026	8.1915	176134	167	2	0.011976	175967	260	0.00147755	2.0208	33.2048
Union#Z824#Family history of ischaemic heart disease and other diseases of the circulatory system	South Asian	flexnonsynmtr	Chapter XXI Factors influencing health status and contact with health services	0.0982	4.6336	4090	1002	3	0.00299401	3088	2	0.000647668	0.7731	27.7709
40006#C15#Malignant neoplasm of oesophagus	European	flexnonsynmtr	Chapter II Neoplasms	0.0523	2.5244	216381	1294	5	0.00386399	215087	330	0.00153426	1.042	6.1156
Union#R568#Other and unspecified convulsions	European	flexnonsynmtr	Chapter XVIII Symptoms signs and abnormal clinical and laboratory findings not elsewhere classified	0.0786	1.8484	62521	4550	10	0.0021978	57971	69	0.00119025	0.9516	3.5901
Union#M9973#Connective tissue and disc stenosis of intervertebral foramina Lumbar region	European	flexnonsynmtr	Chapter XIII Diseases of the musculoskeletal system and connective tissue	0.0726	13.5747	157750	51	1	0.0196078	157699	232	0.00147116	1.8674	98.6816
41202#M069#Rheumatoid arthritis unspecified	African	flexnonsynmtr	Chapter XIII Diseases of the musculoskeletal system and connective tissue	0.0651	17.424	3820	32	1	0.03125	3788	7	0.00184794	2.0811	145.879
40001#Block I30-I52#I30-I52 Other forms of heart disease	European	flexnonsynmtr	Chapter IX Diseases of the circulatory system	0.0768	2.5373	303421	1057	4	0.0037843	302364	452	0.00149489	0.9464	6.8025
132537#Source of report of Q63 (Other congenital malformations of kidney)	European	flexnonsynmtr	Chapter XVII Congenital malformations deformations and chromosomal abnormalities	0.0804	3.0125	459449	668	3	0.00449102	458781	686	0.00149527	0.9667	9.3877
41202#J21#Acute bronchiolitis	European	flexnonsynmtr	Chapter X Diseases of the respiratory system	0.0659	15.004	405345	45	1	0.0222222	405300	613	0.00151246	2.0639	109.076
41202#J969#Respiratory failure unspecified	European	flexnonsynmtr	Chapter X Diseases of the respiratory system	0.0806	3.0111	352548	666	3	0.0045045	351882	528	0.0015005	0.9655	9.3902
Union#K589#Irritable bowel syndrome without diarrhoea	African	flexnonsynmtr	Chapter XI Diseases of the digestive system	0.0854	5.0193	3059	192	2	0.0104167	2867	6	0.00209278	1.0063	25.0368
41202#E210#Primary hyperparathyroidism	European	flexnonsynmtr	Chapter IV Endocrine nutritional and metabolic diseases	0.0639	3.3293	305150	616	3	0.00487013	304534	447	0.00146782	1.0667	10.3908
Union#H813#Other peripheral vertigo	European	flexnonsynmtr	Chapter VIII Diseases of the ear and mastoid process	0.0105	13.3663	211134	95	2	0.0210526	211039	339	0.00160634	3.2803	54.4638
Union#R202#Paraesthesia of skin	European	flexnonsynmtr	Chapter XVIII Symptoms signs and abnormal clinical and laboratory findings not elsewhere classified	0.0174	2.3457	77136	3216	11	0.0034204	73920	108	0.00146104	1.2602	4.3663
131167#Source of report of H26 (Other cataract)	African	flexnonsynmtr	Chapter VII Diseases of the eye and adnexa	0.0332	3.5792	8260	1231	5	0.00406174	7029	8	0.00113814	1.169	10.959
131167#Source of report of H26 (Other cataract)	European	flexnonsynmtr	Chapter VII Diseases of the eye and adnexa	0.0523	1.2552	429269	48314	88	0.00182142	380955	553	0.00145162	1.0022	1.5722
41202#I62#Other nontraumatic intracranial haemorrhage	European	flexnonsynmtr	Chapter IX Diseases of the circulatory system	0.0324	3.4047	218219	770	4	0.00519481	217449	333	0.00153139	1.2671	9.1484
Union#Z835#Family history of eye and ear disorders	African	flexnonsynmtr	Chapter XXI Factors influencing health status and contact with health services	0.0084	9.6325	2380	120	3	0.025	2260	6	0.00265487	2.3793	38.9966
132005#Source of report of N03 (Chronic nephritic syndrome)	European	flexnonsynmtr	Chapter XIV Diseases of the genitourinary system	0.0878	2.4156	380058	1137	4	0.00351803	378921	553	0.00145941	0.9018	6.4702
131165#Source of report of H25 (Senile cataract)	African	flexnonsynmtr	Chapter VII Diseases of the eye and adnexa	0.0725	3.5711	8710	620	3	0.00483871	8090	11	0.0013597	0.9936	12.8343
131187#Source of report of H40 (Glaucoma)	European	flexnonsynmtr	Chapter VII Diseases of the eye and adnexa	0.0089	0.52	429889	18780	15	0.000798722	411109	631	0.00153487	0.3116	0.8679
41202#R39#Other symptoms and signs involving the urinary system	South Asian	flexnonsynmtr	Chapter XVIII Symptoms signs and abnormal clinical and laboratory findings not elsewhere classified	0.0382	7.8611	4172	148	2	0.0135135	4024	7	0.00173956	1.6189	38.1707
130775#Source of report of E55 (Vitamin D deficiency)	European	flexnonsynmtr	Chapter IV Endocrine nutritional and metabolic diseases	0.0861	1.608	387647	6003	14	0.00233217	381644	554	0.00145161	0.9455	2.7347
120002#Ever had cancer pain	European	flexnonsynmtr	Chapter II Neoplasms	0.0945	1.7166	140551	4164	10	0.00240154	136387	191	0.00140043	0.9082	3.2443
41202#Block R40-R46#R40-R46 Symptoms and signs involving cognition perception emotional state and behaviour	South Asian	flexnonsynmtr	Chapter XVIII Symptoms signs and abnormal clinical and laboratory findings not elsewhere classified	0.0889	4.559	5818	246	2	0.00813008	5572	10	0.00179469	0.9935	20.9203
Union#N009#Acute nephritic syndrome Unspecified	European	flexnonsynmtr	Chapter XIV Diseases of the genitourinary system	0.0591	16.8958	222945	38	1	0.0263158	222907	356	0.00159708	2.3118	123.481
Union#M2417#Other articular cartilage disorders Ankle and foot	European	flexnonsynmtr	Chapter XIII Diseases of the musculoskeletal system and connective tissue	0.0148	11.1268	157823	124	2	0.016129	157699	232	0.00147116	2.7352	45.2646
40001#Block M05-M14#M05-M14 Inflammatory polyarthropathies	European	flexnonsynmtr	Chapter XIII Diseases of the musculoskeletal system and connective tissue	0.0791	12.3602	458614	55	1	0.0181818	458559	686	0.00149599	1.7075	89.4757
130661#Source of report of D70 (Agranulocytosis)	European	flexnonsynmtr	Chapter III Diseases of the blood and blood-forming organs and certain disorders involving the immune mechanism	0.0639	1.5912	436140	7279	17	0.00233549	428861	630	0.00146901	0.9824	2.5774
Union#M4789#Other spondylosis Site unspecified	European	flexnonsynmtr	Chapter XIII Diseases of the musculoskeletal system and connective tissue	0.0614	5.0659	134373	269	2	0.00743494	134104	198	0.00147647	1.2516	20.5036
40006#C444#Malignant neoplasm: Skin of scalp and neck	European	flexnonsynmtr	Chapter II Neoplasms	0.0282	2.4455	230571	1929	7	0.00362882	228642	340	0.00148704	1.1555	5.1759
20002#1076#heart failure|pulmonary odema	European	flexnonsynmtr	Chapter IX Diseases of the circulatory system	0.0087	7.3414	204244	294	3	0.0102041	203950	286	0.0014023	2.3401	23.0311
41202#I471#Supraventricular tachycardia	South Asian	flexnonsynmtr	Chapter IX Diseases of the circulatory system	0.0056	20.7151	7340	56	2	0.0357143	7284	13	0.00178473	4.5643	94.0164
Union#N251#Nephrogenic diabetes insipidus	European	flexnonsynmtr	Chapter XIV Diseases of the genitourinary system	0.053	18.9437	222941	34	1	0.0294118	222907	356	0.00159708	2.5839	138.887
Union#I480#Paroxysmal atrial fibrillation	South Asian	flexnonsynmtr	Chapter IX Diseases of the circulatory system	0.0003365	16.9542	3262	110	4	0.0363636	3152	7	0.00222081	4.8884	58.8013
132481#Source of report of Q27 (Other congenital malformations of peripheral vascular system)	European	flexnonsynmtr	Chapter XVII Congenital malformations deformations and chromosomal abnormalities	0.0963	3.8682	459449	347	2	0.00576369	459102	687	0.0014964	0.9616	15.5608
41202#M2486#Other specific joint derangements not elsewhere classified Lower leg	European	flexnonsynmtr	Chapter XIII Diseases of the musculoskeletal system and connective tissue	0.0784	12.4937	320993	55	1	0.0181818	320938	475	0.00148004	1.7248	90.4986
40002#Block D80-D89#D80-D89 Certain disorders involving the immune mechanism	European	flexnonsynmtr	Chapter III Diseases of the blood and blood-forming organs and certain disorders involving the immune mechanism	0.0936	10.3363	339900	68	1	0.0147059	339832	490	0.00144189	1.432	74.6063
Union#A099#Gastroenteritis and colitis of unspecified origin	African	flexnonsynmtr	Chapter I Certain infectious and parasitic diseases	0.0933	4.5453	5515	289	2	0.00692042	5226	8	0.00153081	0.9608	21.5023
Union#A099#Gastroenteritis and colitis of unspecified origin	European	flexnonsynmtr	Chapter I Certain infectious and parasitic diseases	0.0659	0.646	302178	19336	19	0.000982623	282842	430	0.00152028	0.4079	1.023
40002#I21#Acute myocardial infarction	European	flexnonsynmtr	Chapter IX Diseases of the circulatory system	0.0861	4.1383	302139	320	2	0.00625	301819	458	0.00151747	1.0274	16.6696
Union#I723#Aneurysm and dissection of iliac artery	European	flexnonsynmtr	Chapter IX Diseases of the circulatory system	0.0949	3.9324	86122	345	2	0.0057971	85777	127	0.00148058	0.9689	15.9598
Union#N201#Calculus of ureter	European	flexnonsynmtr	Chapter XIV Diseases of the genitourinary system	0.0616	1.823	171753	3930	11	0.00279898	167823	258	0.00153733	0.9962	3.3359
Union#Z871#Personal history of diseases of the digestive system	South Asian	flexnonsynmtr	Chapter XXI Factors influencing health status and contact with health services	0.0936	4.1189	4224	827	3	0.00362757	3397	3	0.000883132	0.8298	20.445
120010#Ever had chronic Fatigue Syndrome or Myalgic Encephalomyelitis (M.E.)	European	flexnonsynmtr	Chapter VI Diseases of the nervous system	0.0132	2.4956	124470	2547	9	0.00353357	121923	173	0.00141893	1.2754	4.8831
Union#H250#Senile incipient cataract	European	flexnonsynmtr	Chapter VII Diseases of the eye and adnexa	0.0427	1.8216	256513	5226	14	0.00267891	251287	370	0.00147242	1.0675	3.1083
41202#M9078#Fracture of bone in neoplastic disease Other	European	flexnonsynmtr	Chapter XIII Diseases of the musculoskeletal system and connective tissue	0.0924	10.4942	247356	66	1	0.0151515	247290	362	0.00146387	1.4522	75.8326
Union#Block F00-F09#F00-F09 Organic including symptomatic mental disorders	European	flexnonsynmtr	Chapter V Mental and behavioural disorders	0.0345	1.5163	244122	14083	32	0.00227224	230039	345	0.00149975	1.0551	2.1789
131473#Source of report of J34 (Other disorders of nose and nasal sinuses)	African	flexnonsynmtr	Chapter X Diseases of the respiratory system	0.0352	7.6676	8710	187	2	0.0106952	8523	12	0.00140795	1.704	34.5029
40002#I500#Congestive heart failure	European	flexnonsynmtr	Chapter IX Diseases of the circulatory system	0.015	3.5522	306911	967	5	0.00517063	305944	447	0.00146105	1.4679	8.5957
41202#R55#Syncope and collapse	South Asian	flexnonsynmtr	Chapter XVIII Symptoms signs and abnormal clinical and laboratory findings not elsewhere classified	0.0825	5.1125	5138	316	2	0.00632911	4822	6	0.0012443	1.0277	25.4342
41202#Z83#Family history of other specific disorders	European	flexnonsynmtr	Chapter XXI Factors influencing health status and contact with health services	0.0513	19.5967	276959	35	1	0.0285714	276924	415	0.00149861	2.6762	143.495
Union#Block J00-J06#J00-J06 Acute upper respiratory infections	European	flexnonsynmtr	Chapter X Diseases of the respiratory system	0.0465	1.7697	208631	5247	14	0.00266819	203384	307	0.00150946	1.0351	3.0257
20002#1295#joint disorder	South Asian	flexnonsynmtr	Chapter XIII Diseases of the musculoskeletal system and connective tissue	0.0104	3.7173	7352	1079	7	0.00648749	6273	11	0.00175355	1.4378	9.6104
40001#C833#Diffuse large B-cell lymphoma	European	flexnonsynmtr	Chapter II Neoplasms	0.0233	8.6821	261946	158	2	0.0126582	261788	386	0.00147448	2.1445	35.1499
Union#M431#Spondylolisthesis	South Asian	flexnonsynmtr	Chapter XIII Diseases of the musculoskeletal system and connective tissue	0.0344	8.4286	2083	70	2	0.0285714	2013	7	0.0034774	1.7189	41.3304
Union#Q630#Accessory kidney	European	flexnonsynmtr	Chapter XVII Congenital malformations deformations and chromosomal abnormalities	0.0716	4.6129	388058	296	2	0.00675676	387762	571	0.00147255	1.1454	18.5767
20002#1161#gall bladder disease	European	flexnonsynmtr	Chapter XI Diseases of the digestive system	0.0769	1.5353	273489	8276	18	0.00217496	265213	376	0.00141773	0.9563	2.4648
131137#Source of report of H04 (Disorders of lacrimal system)	African	flexnonsynmtr	Chapter VII Diseases of the eye and adnexa	0.0835	4.7886	6956	310	2	0.00645161	6646	9	0.0013542	1.0302	22.2578
Union#C25#Malignant neoplasm of pancreas	European	flexnonsynmtr	Chapter II Neoplasms	0.0821	0	240228	2129	0	0	238099	347	0.00145738
40001#I429#Cardiomyopathy unspecified	European	flexnonsynmtr	Chapter IX Diseases of the circulatory system	0.0635	15.6261	272711	45	1	0.0222222	272666	396	0.00145233	2.1476	113.698
Union#M215#Acquired clawhand clubhand clawfoot and clubfoot	European	flexnonsynmtr	Chapter XIII Diseases of the musculoskeletal system and connective tissue	0.046	5.9773	120218	213	2	0.00938967	120005	190	0.00158327	1.4744	24.2327
131245#Source of report of H73 (Other disorders of tympanic membrane)	European	flexnonsynmtr	Chapter VIII Diseases of the ear and mastoid process	0.0998	2.7364	459449	735	3	0.00408163	458714	686	0.00149549	0.8783	8.5253
131961#Source of report of M79 (Other soft tissue disorders not elsewhere classified)	South Asian	flexnonsynmtr	Chapter XIII Diseases of the musculoskeletal system and connective tissue	0.0872	0.2772	8716	2307	2	0.000866927	6409	20	0.00312061	0.0647	1.1868
Union#Block R40-R46#R40-R46 Symptoms and signs involving cognition perception emotional state and behaviour	African	flexnonsynmtr	Chapter XVIII Symptoms signs and abnormal clinical and laboratory findings not elsewhere classified	0.0623	4.9333	1930	559	4	0.00715564	1371	2	0.00145879	0.901	27.0122
131721#Source of report of L20 (Atopic dermatitis)	European	flexnonsynmtr	Chapter XII Diseases of the skin and subcutaneous tissue	0.0756	1.4303	434290	12696	26	0.00204789	421594	604	0.00143266	0.9655	2.1188
41202#D443#Neoplasm of uncertain or unknown behaviour: Pituitary gland	European	flexnonsynmtr	Chapter II Neoplasms	0.0652	15.201	229823	44	1	0.0227273	229779	351	0.00152755	2.0874	110.695
131077#Source of report of G57 (Mononeuropathies of lower limb)	European	flexnonsynmtr	Chapter VI Diseases of the nervous system	0.0601	1.7636	344953	5047	13	0.00257579	339906	497	0.00146217	1.0161	3.0609
40002#E109#Type 1 diabetes mellitus Without complications	European	flexnonsynmtr	Chapter IV Endocrine nutritional and metabolic diseases	0.0225	8.8417	351615	149	2	0.0134228	351466	540	0.00153642	2.185	35.7787
Union#K314#Gastric diverticulum	European	flexnonsynmtr	Chapter XI Diseases of the digestive system	0.0437	6.1445	143271	238	2	0.00840336	143033	197	0.0013773	1.5171	24.8871
Union#A09#Other gastroenteritis and colitis of infectious and unspecified origin	European	flexnonsynmtr	Chapter I Certain infectious and parasitic diseases	0.0304	0.6399	309898	24484	24	0.000980232	285414	437	0.00153111	0.4242	0.9652
40002#Block C43-C44#C43-C44 Melanoma and other malignant neoplasms of skin	European	flexnonsynmtr	Chapter II Neoplasms	0.0809	12.1	244800	55	1	0.0181818	244745	374	0.00152812	1.6695	87.6951
Union#K296#Other gastritis	European	flexnonsynmtr	Chapter XI Diseases of the digestive system	0.0119	1.6607	179025	13653	30	0.00219732	165372	219	0.00132429	1.1335	2.4332
41202#J440#Chronic obstructive pulmonary disease with acute lower respiratory infection	South Asian	flexnonsynmtr	Chapter X Diseases of the respiratory system	0.0995	10.4898	6230	50	1	0.02	6180	12	0.00194175	1.3379	82.2458
Union#B19#Unspecified viral hepatitis	African	flexnonsynmtr	Chapter I Certain infectious and parasitic diseases	0.0494	22.6284	5945	30	1	0.0333333	5915	9	0.00152156	2.7766	184.416
Union#I68#Cerebrovascular disorders in diseases classified elsewhere	European	flexnonsynmtr	Chapter IX Diseases of the circulatory system	0.0325	7.2442	159420	188	2	0.0106383	159232	236	0.00148211	1.7878	29.3532
Union#H36#Retinal disorders in diseases classified elsewhere	South Asian	flexnonsynmtr	Chapter VII Diseases of the eye and adnexa	0.0462	4.7974	4480	425	3	0.00705882	4055	6	0.00147965	1.1954	19.2522
41202#G57#Mononeuropathies of lower limb	European	flexnonsynmtr	Chapter VI Diseases of the nervous system	0.0132	2.6399	286115	2084	8	0.00383877	284031	414	0.00145759	1.3097	5.3213
Union#N041#Nephrotic syndrome Focal and segmental glomerular lesions	European	flexnonsynmtr	Chapter XIV Diseases of the genitourinary system	0.0606	16.4511	222946	39	1	0.025641	222907	356	0.00159708	2.2525	120.15
41202#M0094#Pyogenic arthritis unspecified Hand	European	flexnonsynmtr	Chapter XIII Diseases of the musculoskeletal system and connective tissue	0.0798	12.2665	320994	56	1	0.0178571	320938	475	0.00148004	1.694	88.8242
40011#9652#Hodgkin lymphoma| mixed cellularity	European	flexnonsynmtr	Chapter II Neoplasms	0.0981	9.8335	298558	71	1	0.0140845	298487	433	0.00145065	1.3629	70.9515
Union#R000#Tachycardia unspecified	European	flexnonsynmtr	Chapter XVIII Symptoms signs and abnormal clinical and laboratory findings not elsewhere classified	0.0043	2.2199	73399	6401	18	0.00281206	66998	85	0.00126869	1.3341	3.6938
41202#Block L20-L30#L20-L30 Dermatitis and eczema	European	flexnonsynmtr	Chapter XII Diseases of the skin and subcutaneous tissue	0.0067	2.978	380912	1811	8	0.00441745	379101	564	0.00148773	1.4797	5.9933
20002#1155#hepatitis	African	flexnonsynmtr	Chapter XI Diseases of the digestive system	0.0677	15.7663	7811	42	1	0.0238095	7769	12	0.0015446	2.0035	124.072
Union#Block K80-K87#K80-K87 Disorders of gallbladder biliary tract and pancreas	European	flexnonsynmtr	Chapter XI Diseases of the digestive system	0.0893	1.2956	181133	34403	58	0.0016859	146730	191	0.00130171	0.9655	1.7386
20001#1044#prostate cancer	European	flexnonsynmtr	Chapter II Neoplasms	0.0338	2.0876	198098	3235	10	0.00309119	194863	289	0.00148309	1.1103	3.9253
Union#R060#Dyspnoea	European	flexnonsynmtr	Chapter XVIII Symptoms signs and abnormal clinical and laboratory findings not elsewhere classified	0.009	1.5407	103958	29634	62	0.00209219	74324	101	0.00135892	1.1227	2.1144
130185#Source of report of B05 (Measles)	European	flexnonsynmtr	Chapter I Certain infectious and parasitic diseases	0.0938	0.6127	443096	14082	13	0.000923164	429014	646	0.00150578	0.3538	1.0613
Union#H72#Perforation of tympanic membrane	European	flexnonsynmtr	Chapter VIII Diseases of the ear and mastoid process	0.0823	0	185032	2047	0	0	182985	283	0.00154657
120009#Ever had fibromyalgia syndrome	European	flexnonsynmtr	Chapter XIII Diseases of the musculoskeletal system and connective tissue	0.0645	2.0788	105276	2801	8	0.00285612	102475	141	0.00137595	1.0186	4.2425
Union#R06#Abnormalities of breathing	European	flexnonsynmtr	Chapter XVIII Symptoms signs and abnormal clinical and laboratory findings not elsewhere classified	0.043	1.4809	83764	20105	43	0.00213877	63659	92	0.0014452	1.0307	2.1278
Union#G933#Postviral fatigue syndrome	European	flexnonsynmtr	Chapter VI Diseases of the nervous system	0.0394	1.9373	220625	4369	12	0.00274662	216256	307	0.00141961	1.0874	3.4516
41202#K269#Duodenal ulcer Unspecified as acute or chronic without haemorrhage or perforation	South Asian	flexnonsynmtr	Chapter XI Diseases of the digestive system	0.0975	10.7519	5604	44	1	0.0227273	5560	12	0.00215827	1.3677	84.5267
3571#Back pain for 3+ months	African	flexnonsynmtr	Chapter XIII Diseases of the musculoskeletal system and connective tissue	0.0981	0	2594	1781	0	0	813	2	0.00246002
40002#C798#Secondary malignant neoplasm of other specified sites	European	flexnonsynmtr	Chapter II Neoplasms	0.0406	3.1586	303343	841	4	0.00475624	302502	457	0.00151073	1.1776	8.4717
Union#D13#Benign neoplasm of other and ill-defined parts of digestive system	European	flexnonsynmtr	Chapter II Neoplasms	0.0863	0	246723	2178	0	0	244545	374	0.00152937
Union#C15#Malignant neoplasm of oesophagus	European	flexnonsynmtr	Chapter II Neoplasms	0.0684	2.1344	180004	1989	6	0.00301659	178015	252	0.00141561	0.9487	4.8019
Union#K740#Hepatic fibrosis	European	flexnonsynmtr	Chapter XI Diseases of the digestive system	0.087	4.132	126300	358	2	0.00558659	125942	171	0.00135777	1.0211	16.7209
Union#M4644#Discitis unspecified Thoracic region	European	flexnonsynmtr	Chapter XIII Diseases of the musculoskeletal system and connective tissue	0.0843	11.6056	110463	60	1	0.0166667	110403	161	0.00145829	1.5983	84.2735
41202#K642#Third degree haemorrhoids	European	flexnonsynmtr	Chapter XI Diseases of the digestive system	0.0461	3.8211	254491	544	3	0.00551471	253947	368	0.00144912	1.2229	11.9398
Union#G628#Other specified polyneuropathies	European	flexnonsynmtr	Chapter VI Diseases of the nervous system	0.0441	3.8957	223494	549	3	0.00546448	222945	314	0.00140842	1.2458	12.1821
20002#1489#mitral stenosis	European	flexnonsynmtr	Chapter IX Diseases of the circulatory system	0.0476	21.1778	223322	33	1	0.030303	223289	329	0.00147343	2.8853	155.443
41202#C64#Malignant neoplasm of kidney except renal pelvis	European	flexnonsynmtr	Chapter II Neoplasms	0.085	0	228386	1965	0	0	226421	378	0.00166946
Union#K80#Cholelithiasis	European	flexnonsynmtr	Chapter XI Diseases of the digestive system	0.0402	1.3667	168363	33175	59	0.00177845	135188	176	0.00130189	1.0175	1.8358
Union#G459#Transient cerebral ischaemic attack unspecified	South Asian	flexnonsynmtr	Chapter VI Diseases of the nervous system	0.016	11.7209	7241	89	2	0.0224719	7152	14	0.00195749	2.6241	52.3524
Union#I708#Atherosclerosis of other arteries	European	flexnonsynmtr	Chapter IX Diseases of the circulatory system	0.0043	6.3358	120823	428	4	0.00934579	120395	179	0.00148677	2.3414	17.1447
Union#Z29#Need for other prophylactic measures	South Asian	flexnonsynmtr	Chapter XXI Factors influencing health status and contact with health services	0.0816	15.713	3470	73	1	0.0136986	3397	3	0.000883132	1.6149	152.888
Union#I27#Other pulmonary heart diseases	European	flexnonsynmtr	Chapter IX Diseases of the circulatory system	0.0473	2.0703	147793	3059	9	0.00294214	144734	206	0.0014233	1.0611	4.0394
131291#Source of report of I12 (Hypertensive renal disease)	European	flexnonsynmtr	Chapter IX Diseases of the circulatory system	0.0116	2.6979	338906	1923	8	0.00416017	336983	521	0.00154607	1.3401	5.4312
40001#C09#Malignant neoplasm of tonsil	European	flexnonsynmtr	Chapter II Neoplasms	0.0577	17.3181	189856	39	1	0.025641	189817	288	0.00151725	2.3697	126.562
Union#Block H25-H28#H25-H28 Disorders of lens	European	flexnonsynmtr	Chapter VII Diseases of the eye and adnexa	0.0068	1.3404	317709	62173	118	0.00189793	255536	362	0.00141663	1.0887	1.6502
41202#M1399#Arthritis unspecified Site unspecified	European	flexnonsynmtr	Chapter XIII Diseases of the musculoskeletal system and connective tissue	0.0933	10.3794	321004	66	1	0.0151515	320938	475	0.00148004	1.4373	74.9551
Union#M9071#Fracture of bone in neoplastic disease Shoulder region	European	flexnonsynmtr	Chapter XIII Diseases of the musculoskeletal system and connective tissue	0.0518	19.3925	157735	36	1	0.0277778	157699	232	0.00147116	2.6456	142.146
Union#M7686#Other enthesopathies of lower limb excluding foot Lower leg	European	flexnonsynmtr	Chapter XIII Diseases of the musculoskeletal system and connective tissue	0.0767	12.8064	157753	54	1	0.0185185	157699	232	0.00147116	1.7636	92.9938
Union#H35#Other retinal disorders	European	flexnonsynmtr	Chapter VII Diseases of the eye and adnexa	0.0637	1.3792	291677	18984	38	0.00200169	272693	396	0.00145218	0.9884	1.9245
41202#H43#Disorders of vitreous body	European	flexnonsynmtr	Chapter VII Diseases of the eye and adnexa	0.0672	2.6585	352180	1057	4	0.0037843	351123	501	0.00142685	0.992	7.1243
Union#I471#Supraventricular tachycardia	South Asian	flexnonsynmtr	Chapter IX Diseases of the circulatory system	0.0299	8.7329	4202	106	2	0.0188679	4096	9	0.00219727	1.8637	40.9197
Union#M060#Seronegative rheumatoid arthritis	European	flexnonsynmtr	Chapter XIII Diseases of the musculoskeletal system and connective tissue	0.0294	2.9862	123047	1125	5	0.00444444	121922	182	0.00149276	1.2257	7.2749
Union#K257#Gastric ulcer Chronic without haemorrhage or perforation	European	flexnonsynmtr	Chapter XI Diseases of the digestive system	0.0047	6.1461	143461	483	4	0.00828157	142978	194	0.00135685	2.2744	16.6088
Union#N00#Acute nephritic syndrome	European	flexnonsynmtr	Chapter XIV Diseases of the genitourinary system	0.0759	4.4653	223189	282	2	0.0070922	222907	356	0.00159708	1.1069	18.0129
Union#J458#Mixed asthma	European	flexnonsynmtr	Chapter X Diseases of the respiratory system	0.0548	18.2729	213496	37	1	0.027027	213459	324	0.00151786	2.4978	133.679
Union#D519#Vitamin B12 deficiency anaemia unspecified	South Asian	flexnonsynmtr	Chapter III Diseases of the blood and blood-forming organs and certain disorders involving the immune mechanism	0.0562	19.2889	6987	31	1	0.0322581	6956	12	0.00172513	2.4308	153.062
Union#N137#Vesicoureteral-reflux-associated uropathy	European	flexnonsynmtr	Chapter XIV Diseases of the genitourinary system	0.0829	11.7952	222961	54	1	0.0185185	222907	356	0.00159708	1.6267	85.5262
23058#HHV-7 seropositivity for Human Herpesvirus-7	European	flexnonsynmtr	Chapter I Certain infectious and parasitic diseases	0.0957	0.2339	8649	8323	12	0.00144179	326	2	0.00613497	0.0521	1.0494
Union#H814#Vertigo of central origin	European	flexnonsynmtr	Chapter VIII Diseases of the ear and mastoid process	0.0549	18.2804	211074	35	1	0.0285714	211039	339	0.00160634	2.4952	133.927
40006#Block D37-D48#D37-D48 Neoplasms of uncertain or unknown behaviour	South Asian	flexnonsynmtr	Chapter II Neoplasms	0.0935	10.9951	9040	52	1	0.0192308	8988	16	0.00178015	1.4311	84.4731
Union#D180#Haemangioma any site	South Asian	flexnonsynmtr	Chapter II Neoplasms	0.0993	10.3964	7489	52	1	0.0192308	7437	14	0.00188248	1.3419	80.5481
Union#C85#Other and unspecified types of non-Hodgkin lymphoma	European	flexnonsynmtr	Chapter II Neoplasms	0.0673	2.0324	243201	2649	8	0.00302001	240552	358	0.00148824	1.0075	4.0997
Union#C85#Other and unspecified types of non-Hodgkin lymphoma	South Asian	flexnonsynmtr	Chapter II Neoplasms	0.0662	16.0671	7471	34	1	0.0294118	7437	14	0.00188248	2.0531	125.736
Union#M7209#Palmar fascial fibromatosis [Dupuytren]-Site unspec	European	flexnonsynmtr	Chapter XIII Diseases of the musculoskeletal system and connective tissue	0.047	21.561	80049	35	1	0.0285714	80014	109	0.00136226	2.9254	158.912
132599#Source of report of Q96 (Turner syndrome)	European	flexnonsynmtr	Chapter XVII Congenital malformations deformations and chromosomal abnormalities	0.0785	12.4836	280347	54	1	0.0185185	280293	423	0.00150914	1.7224	90.479
Union#Block K90-K93#K90-K93 Other diseases of the digestive system	European	flexnonsynmtr	Chapter XI Diseases of the digestive system	0.0025	1.6056	176436	28738	59	0.00205303	147698	189	0.00127964	1.1983	2.1513
41202#M18#Arthrosis of first carpometacarpal joint	South Asian	flexnonsynmtr	Chapter XIII Diseases of the musculoskeletal system and connective tissue	0.0902	11.9313	3861	33	1	0.030303	3828	10	0.00261233	1.4833	95.9726
Union#M228#Other disorders of patella	European	flexnonsynmtr	Chapter XIII Diseases of the musculoskeletal system and connective tissue	0.0673	4.7967	157984	285	2	0.00701754	157699	232	0.00147116	1.1867	19.3889
Union#K560#Paralytic ileus	European	flexnonsynmtr	Chapter XI Diseases of the digestive system	0.0683	4.7652	118266	311	2	0.00643087	117955	160	0.00135645	1.1762	19.3049
131353#Source of report of I49 (Other cardiac arrhythmias)	South Asian	flexnonsynmtr	Chapter IX Diseases of the circulatory system	0.0876	4.3794	8507	212	2	0.00943396	8295	18	0.00216998	1.0096	18.9956
Union#Chapter VII#Chapter VII Diseases of the eye and adnexa	European	flexnonsynmtr	Chapter VII Diseases of the eye and adnexa	0.0667	1.1897	359677	93662	165	0.00176165	266015	394	0.00148112	0.9919	1.4271
40001#K802#Calculus of gallbladder without cholecystitis	European	flexnonsynmtr	Chapter XI Diseases of the digestive system	0.0525	19.0758	456057	36	1	0.0277778	456021	682	0.00149555	2.6096	139.441
Union#Q24#Other congenital malformations of heart	European	flexnonsynmtr	Chapter XVII Congenital malformations deformations and chromosomal abnormalities	0.0257	4.8269	381211	422	3	0.007109	380789	564	0.00148114	1.5458	15.0723
Union#D231#Benign neoplasm: Skin of eyelid including canthus	European	flexnonsynmtr	Chapter II Neoplasms	0.0162	2.7464	275472	1690	7	0.00414201	273782	414	0.00151215	1.2991	5.8059
Union#Block H60-H62#H60-H62 Diseases of external ear	South Asian	flexnonsynmtr	Chapter VIII Diseases of the ear and mastoid process	0.0116	14.3821	4739	61	2	0.0327869	4678	11	0.00235143	3.1193	66.3123
131169#Source of report of H27 (Other disorders of lens)	European	flexnonsynmtr	Chapter VII Diseases of the eye and adnexa	0.0932	2.8213	459449	713	3	0.00420757	458736	686	0.00149541	0.9055	8.7905
Union#J869#Pyothorax without fistula	European	flexnonsynmtr	Chapter X Diseases of the respiratory system	0.0805	3.0232	146694	649	3	0.0046225	146045	224	0.00153377	0.9651	9.4695
41202#K922#Gastrointestinal haemorrhage unspecified	European	flexnonsynmtr	Chapter XI Diseases of the digestive system	0.0015	2.0264	233377	8808	25	0.00283833	224569	315	0.00140269	1.3478	3.0468
20002#1441#malaria	European	flexnonsynmtr	Chapter I Certain infectious and parasitic diseases	0.0489	3.7253	332172	530	3	0.00566038	331642	506	0.00152574	1.1936	11.627
Union#R858#Abnormal findings in specimens from digestive organs and abdominal cavity Other abnormal findings	European	flexnonsynmtr	Chapter XVIII Symptoms signs and abnormal clinical and laboratory findings not elsewhere classified	0.085	11.5273	84562	62	1	0.016129	84500	120	0.00142012	1.5851	83.8321
41202#Block J20-J22#J20-J22 Other acute lower respiratory infections	South Asian	flexnonsynmtr	Chapter X Diseases of the respiratory system	0.0245	5.3549	8995	260	3	0.0115385	8735	19	0.00217516	1.5747	18.2103
41202#M5456#Low back pain Lumbar region	South Asian	flexnonsynmtr	Chapter XIII Diseases of the musculoskeletal system and connective tissue	0.0196	10.7464	5723	97	2	0.0206186	5626	11	0.00195521	2.3498	49.1473
Union#H830#Labyrinthitis	South Asian	flexnonsynmtr	Chapter VIII Diseases of the ear and mastoid process	0.0786	13.6862	4710	32	1	0.03125	4678	11	0.00235143	1.7143	109.266
Union#D70#Agranulocytosis	European	flexnonsynmtr	Chapter III Diseases of the blood and blood-forming organs and certain disorders involving the immune mechanism	0.09	1.5636	339444	7345	17	0.0023145	332099	492	0.00148149	0.9636	2.5372
Union#R73#Elevated blood glucose level	European	flexnonsynmtr	Chapter XVIII Symptoms signs and abnormal clinical and laboratory findings not elsewhere classified	0.0366	2.0781	65950	3619	10	0.00276319	62331	83	0.0013316	1.0773	4.0084
Union#R73#Elevated blood glucose level	South Asian	flexnonsynmtr	Chapter XVIII Symptoms signs and abnormal clinical and laboratory findings not elsewhere classified	0.0487	9.4731	1753	169	2	0.0118343	1584	2	0.00126263	1.3257	67.6893
41202#M06#Other rheumatoid arthritis	African	flexnonsynmtr	Chapter XIII Diseases of the musculoskeletal system and connective tissue	0.0673	16.8259	3809	33	1	0.030303	3776	7	0.00185381	2.0115	140.744
Union#M76#Enthesopathies of lower limb excluding foot	South Asian	flexnonsynmtr	Chapter XIII Diseases of the musculoskeletal system and connective tissue	0.0697	5.5436	3355	166	2	0.0120482	3189	7	0.00219505	1.1426	26.8952
40002#E10#Type 1 diabetes mellitus	European	flexnonsynmtr	Chapter IV Endocrine nutritional and metabolic diseases	0.0236	8.6089	357649	155	2	0.0129032	357494	542	0.00151611	2.1282	34.8238
41202#I48#Atrial fibrillation and flutter	South Asian	flexnonsynmtr	Chapter IX Diseases of the circulatory system	0.0482	6.4882	5956	164	2	0.0121951	5792	11	0.00189917	1.4265	29.5097
Union#Block H15-H22#H15-H22 Disorders of sclera cornea iris and ciliary body	European	flexnonsynmtr	Chapter VII Diseases of the eye and adnexa	0.0759	1.61	275713	6926	16	0.00231014	268787	386	0.00143608	0.9759	2.6562
Union#K66#Other disorders of peritoneum	European	flexnonsynmtr	Chapter XI Diseases of the digestive system	0.0735	1.5567	166090	8874	18	0.0020284	157216	205	0.00130394	0.9611	2.5216
Union#Z492#Other dialysis	European	flexnonsynmtr	Chapter XXI Factors influencing health status and contact with health services	0.0104	13.4689	111135	103	2	0.0194175	111032	163	0.00146805	3.2949	55.0572
Union#M4316#Spondylolisthesis Lumbar region	South Asian	flexnonsynmtr	Chapter XIII Diseases of the musculoskeletal system and connective tissue	0.0164	12.8137	2118	48	2	0.0416667	2070	7	0.00338164	2.5911	63.3669
41202#G440#Cluster headache syndrome	European	flexnonsynmtr	Chapter VI Diseases of the nervous system	0.015	11.0097	419187	125	2	0.016	419062	618	0.00147472	2.7166	44.6186
41202#U07#Emergency use of U07	African	flexnonsynmtr	Chapter I Certain infectious and parasitic diseases	0.0409	7.0439	8710	203	2	0.00985222	8507	12	0.0014106	1.5662	31.6793
41202#R06#Abnormalities of breathing	European	flexnonsynmtr	Chapter XVIII Symptoms signs and abnormal clinical and laboratory findings not elsewhere classified	0.0937	1.5037	257460	9432	20	0.00212044	248028	350	0.00141113	0.9578	2.3609
Union#H904#Sensorineural hearing loss unilateral with unrestricted hearing on the contralateral side	European	flexnonsynmtr	Chapter VIII Diseases of the ear and mastoid process	0.0051	8.9709	171904	207	3	0.0144928	171697	281	0.0016366	2.8522	28.2156
Union#J019#Acute sinusitis unspecified	European	flexnonsynmtr	Chapter X Diseases of the respiratory system	0.0397	6.4808	180771	200	2	0.01	180571	281	0.00155617	1.6016	26.2237
41202#Chapter XIV#Chapter XIV Diseases of the genitourinary system	European	flexnonsynmtr	Chapter XIV Diseases of the genitourinary system	0.0775	0.8446	383814	117023	156	0.00133307	266791	421	0.00157801	0.7027	1.015
Union#Z842#Family history of other diseases of the genitourinary system	European	flexnonsynmtr	Chapter XXI Factors influencing health status and contact with health services	0.0964	10.0407	158394	68	1	0.0147059	158326	235	0.00148428	1.3881	72.6288
Union#M653#Trigger finger	European	flexnonsynmtr	Chapter XIII Diseases of the musculoskeletal system and connective tissue	0.0993	0.3195	141675	4174	2	0.000479157	137501	206	0.00149817	0.0793	1.2866
Union#H020#Entropion and trichiasis of eyelid	European	flexnonsynmtr	Chapter VII Diseases of the eye and adnexa	0.0249	2.7521	226281	1507	6	0.00398142	224774	326	0.00145035	1.2254	6.1809
41202#R79#Other abnormal findings of blood chemistry	African	flexnonsynmtr	Chapter XVIII Symptoms signs and abnormal clinical and laboratory findings not elsewhere classified	0.0401	8.5556	2614	146	2	0.0136986	2468	4	0.00162075	1.5541	47.1007
40002#C20#Malignant neoplasm of rectum	European	flexnonsynmtr	Chapter II Neoplasms	0.067	14.7499	212038	49	1	0.0204082	211989	299	0.00141045	2.0293	107.21
41202#Block H60-H62#H60-H62 Diseases of external ear	South Asian	flexnonsynmtr	Chapter VIII Diseases of the ear and mastoid process	0.0839	12.2475	9859	41	1	0.0243902	9818	20	0.00203707	1.6049	93.4652
Union#H18#Other disorders of cornea	European	flexnonsynmtr	Chapter VII Diseases of the eye and adnexa	0.028	1.8563	267342	5361	14	0.00261145	261981	369	0.0014085	1.0879	3.1675
Union#G62#Other polyneuropathies	European	flexnonsynmtr	Chapter VI Diseases of the nervous system	0.0174	1.943	262657	5264	15	0.00284954	257393	378	0.00146857	1.159	3.2576
Union#B344#Papovavirus infection unspecified site	European	flexnonsynmtr	Chapter I Certain infectious and parasitic diseases	0.0529	18.993	171415	34	1	0.0294118	171381	273	0.00159294	2.5884	139.363
41202#I841#Internal haemorrhoids with other complications	African	flexnonsynmtr	Chapter IX Diseases of the circulatory system	0.0718	15.652	4320	40	1	0.025	4280	7	0.00163551	1.8808	130.258
41202#J98#Other respiratory disorders	South Asian	flexnonsynmtr	Chapter X Diseases of the respiratory system	0.0957	10.6683	8779	44	1	0.0227273	8735	19	0.00217516	1.3968	81.483
40006#C798#Secondary malignant neoplasm of other specified sites	European	flexnonsynmtr	Chapter II Neoplasms	0.0573	17.3992	341719	39	1	0.025641	341680	516	0.00151018	2.3844	126.967
Union#E870#Hyperosmolality and hypernatraemia	European	flexnonsynmtr	Chapter IV Endocrine nutritional and metabolic diseases	0.0951	2.1048	187940	1618	5	0.00309023	186322	274	0.00147057	0.8679	5.1043
41202#M179#Gonarthrosis unspecified	South Asian	flexnonsynmtr	Chapter XIII Diseases of the musculoskeletal system and connective tissue	0.0995	3.1258	5597	492	3	0.00609756	5105	10	0.00195886	0.8574	11.3958
Union#I845#External haemorrhoids without complication	European	flexnonsynmtr	Chapter IX Diseases of the circulatory system	0.0864	2.4386	170246	1130	4	0.00353982	169116	246	0.00145462	0.9064	6.5607
41202#Q07#Other congenital malformations of nervous system	European	flexnonsynmtr	Chapter XVII Congenital malformations deformations and chromosomal abnormalities	0.0695	14.2045	304267	48	1	0.0208333	304219	455	0.00149563	1.9556	103.176
Union#K11#Diseases of salivary glands	South Asian	flexnonsynmtr	Chapter XI Diseases of the digestive system	0.0317	8.276	3874	85	2	0.0235294	3789	11	0.00290314	1.8059	37.9262
Union#G609#Hereditary and idiopathic neuropathy unspecified	European	flexnonsynmtr	Chapter VI Diseases of the nervous system	0.0784	12.5028	230067	56	1	0.0178571	230011	334	0.0014521	1.7251	90.6135
41202#L30#Other dermatitis	European	flexnonsynmtr	Chapter XII Diseases of the skin and subcutaneous tissue	0.0167	4.1866	408188	652	4	0.00613497	407536	600	0.00147226	1.5614	11.2252
40011#9680#Malignant lymphoma| large B-cell| diffuse	European	flexnonsynmtr	Chapter II Neoplasms	0.008	3.5508	381879	1137	6	0.00527704	380742	568	0.00149182	1.5851	7.9539
Union#I272#Other secondary pulmonary hypertension	European	flexnonsynmtr	Chapter IX Diseases of the circulatory system	0.0465	2.1926	146577	2129	7	0.00328793	144448	217	0.00150227	1.0317	4.6597
Union#Z855#Personal history of malignant neoplasm of urinary tract	South Asian	flexnonsynmtr	Chapter XXI Factors influencing health status and contact with health services	0.0607	31.8182	2529	78	1	0.0128205	2451	1	0.000407997	1.9717	513.456
41202#H25#Senile cataract	European	flexnonsynmtr	Chapter VII Diseases of the eye and adnexa	0.054	1.3105	371791	31894	59	0.00184988	339897	480	0.00141219	0.9998	1.7178
131441#Source of report of J10 (Influenza due to identified seasonal influenza virus)	African	flexnonsynmtr	Chapter X Diseases of the respiratory system	0.0503	21.5012	8710	32	1	0.03125	8678	13	0.00149804	2.7286	169.431
41202#D010#Carcinoma in situ: Colon	European	flexnonsynmtr	Chapter II Neoplasms	0.0753	13.0389	318036	51	1	0.0196078	317985	487	0.00153152	1.7976	94.5792
Union#Z857#Personal history of other malignant neoplasms of lymphoid haematopoietic and related tissues	South Asian	flexnonsynmtr	Chapter XXI Factors influencing health status and contact with health services	0.0458	29.0085	3437	40	1	0.025	3397	3	0.000883132	2.952	285.063
Union#D739#Disease of spleen unspecified	European	flexnonsynmtr	Chapter III Diseases of the blood and blood-forming organs and certain disorders involving the immune mechanism	0.0613	16.196	357689	43	1	0.0232558	357646	525	0.00146793	2.2249	117.896
120018#Ever had post herpetic neuralgia (pain after shingles)	European	flexnonsynmtr	Chapter XVIII Symptoms signs and abnormal clinical and laboratory findings not elsewhere classified	0.0309	1.8602	131795	6112	15	0.00245419	125683	166	0.00132078	1.096	3.1575
41202#I951#Orthostatic hypotension	South Asian	flexnonsynmtr	Chapter IX Diseases of the circulatory system	0.0606	19.4385	5112	53	1	0.0188679	5059	5	0.000988338	2.2319	169.294
Union#C348#Malignant neoplasm: Overlapping lesion of bronchus and lung	European	flexnonsynmtr	Chapter II Neoplasms	0.0953	10.1586	273848	66	1	0.0151515	273782	414	0.00151215	1.4063	73.3829
Union#G57#Mononeuropathies of lower limb	European	flexnonsynmtr	Chapter VI Diseases of the nervous system	0.0347	1.8651	219850	5047	13	0.00257579	214803	297	0.00138266	1.0696	3.2525
Union#R040#Epistaxis	European	flexnonsynmtr	Chapter XVIII Symptoms signs and abnormal clinical and laboratory findings not elsewhere classified	0.0228	2.1271	59983	4887	13	0.00266012	55096	69	0.00125236	1.1752	3.85
Union#D696#Thrombocytopenia unspecified	European	flexnonsynmtr	Chapter III Diseases of the blood and blood-forming organs and certain disorders involving the immune mechanism	0.0326	1.9689	286642	3804	11	0.00289169	282838	416	0.00147081	1.081	3.586
41202#H269#Cataract unspecified	European	flexnonsynmtr	Chapter VII Diseases of the eye and adnexa	0.0462	1.3393	378796	29353	56	0.00190781	349443	498	0.00142513	1.0158	1.7659
41202#I46#Cardiac arrest	European	flexnonsynmtr	Chapter IX Diseases of the circulatory system	0.0692	3.2232	214376	605	3	0.00495868	213771	330	0.00154371	1.0313	10.0737
131355#Source of report of I50 (Heart failure)	European	flexnonsynmtr	Chapter IX Diseases of the circulatory system	0.0338	1.4308	328199	19289	40	0.00207372	308910	448	0.00145026	1.0351	1.9778
40001#C099#Malignant neoplasm: Tonsil unspecified	European	flexnonsynmtr	Chapter II Neoplasms	0.0577	17.3181	189856	39	1	0.025641	189817	288	0.00151725	2.3697	126.562
Union#R79#Other abnormal findings of blood chemistry	African	flexnonsynmtr	Chapter XVIII Symptoms signs and abnormal clinical and laboratory findings not elsewhere classified	0.0426	5.7487	1548	402	4	0.00995025	1146	2	0.0017452	1.0489	31.5073
Union#R454#Irritability and anger	European	flexnonsynmtr	Chapter XVIII Symptoms signs and abnormal clinical and laboratory findings not elsewhere classified	0.0133	12.0158	44965	140	2	0.0142857	44825	54	0.00120468	2.9009	49.7716
41202#K25#Gastric ulcer	European	flexnonsynmtr	Chapter XI Diseases of the digestive system	0.0227	2.016	242999	4058	12	0.00295712	238941	351	0.00146898	1.133	3.5872
Union#J343#Hypertrophy of nasal turbinates	African	flexnonsynmtr	Chapter X Diseases of the respiratory system	0.044	26.6611	4836	31	1	0.0322581	4805	6	0.0012487	3.1141	228.255
41202#I50#Heart failure	European	flexnonsynmtr	Chapter IX Diseases of the circulatory system	0.0069	2.103	234121	5294	17	0.00321118	228827	350	0.00152954	1.2915	3.4243
Union#K658#Other peritonitis	European	flexnonsynmtr	Chapter XI Diseases of the digestive system	0.0749	4.5092	146412	339	2	0.00589971	146073	192	0.00131441	1.115	18.2349
Union#E104#Type 1 diabetes mellitus With neurological complications	European	flexnonsynmtr	Chapter IV Endocrine nutritional and metabolic diseases	0.0851	4.1735	196369	330	2	0.00606061	196039	286	0.00145889	1.0343	16.8395
131653#Source of report of K65 (Peritonitis)	European	flexnonsynmtr	Chapter XI Diseases of the digestive system	0.0139	2.2395	399025	3604	12	0.00332963	395421	589	0.00148955	1.2633	3.9698
41202#H60#Otitis externa	European	flexnonsynmtr	Chapter VIII Diseases of the ear and mastoid process	0.0941	2.81	415141	711	3	0.00421941	414430	624	0.00150568	0.9016	8.7573
Union#K253#Gastric ulcer Acute without haemorrhage or perforation	European	flexnonsynmtr	Chapter XI Diseases of the digestive system	0.0043	6.3239	165853	481	4	0.00831601	165372	219	0.00132429	2.3428	17.0699
41202#R53#Malaise and fatigue	African	flexnonsynmtr	Chapter XVIII Symptoms signs and abnormal clinical and laboratory findings not elsewhere classified	0.0667	17.5724	5160	59	1	0.0169492	5101	5	0.0009802	2.0212	152.772
20002#1265#migraine	South Asian	flexnonsynmtr	Chapter VI Diseases of the nervous system	0.0913	4.3797	5555	190	2	0.0105263	5365	13	0.00242311	0.9813	19.5465
41202#L309#Dermatitis unspecified	European	flexnonsynmtr	Chapter XII Diseases of the skin and subcutaneous tissue	0.0295	4.5723	407984	448	3	0.00669643	407536	600	0.00147226	1.4649	14.2714
40001#C83#Non-follicular lymphoma	European	flexnonsynmtr	Chapter II Neoplasms	0.0443	6.0865	239599	229	2	0.00873362	239370	346	0.00144546	1.5069	24.5838
Union#R12#Heartburn	European	flexnonsynmtr	Chapter XVIII Symptoms signs and abnormal clinical and laboratory findings not elsewhere classified	0.032	0.1644	84441	4168	1	0.000239923	80273	117	0.00145753	0.023	1.1773
Union#Q44#Congenital malformations of gallbladder bile ducts and liver	European	flexnonsynmtr	Chapter XVII Congenital malformations deformations and chromosomal abnormalities	0.0084	7.4113	357326	280	3	0.0107143	357046	521	0.0014592	2.368	23.1956
Union#Q245#Malformation of coronary vessels	European	flexnonsynmtr	Chapter XVII Congenital malformations deformations and chromosomal abnormalities	0.0055	18.7705	347917	74	2	0.027027	347843	514	0.00147768	4.5932	76.707
Union#J451#Nonallergic asthma	European	flexnonsynmtr	Chapter X Diseases of the respiratory system	0.049	20.557	213492	33	1	0.030303	213459	324	0.00151786	2.8006	150.893
41202#L022#Cutaneous abscess furuncle and carbuncle of trunk	European	flexnonsynmtr	Chapter XII Diseases of the skin and subcutaneous tissue	0.062	2.3939	373712	1399	5	0.00357398	372313	557	0.00149605	0.9909	5.7833
Union#Z85#Personal history of malignant neoplasm	South Asian	flexnonsynmtr	Chapter XXI Factors influencing health status and contact with health services	0.0094	6.8983	3225	631	5	0.00792393	2594	3	0.00115652	1.6442	28.9426
41202#M0632#Rheumatoid nodule Upper arm	European	flexnonsynmtr	Chapter XIII Diseases of the musculoskeletal system and connective tissue	0.0478	21.0831	320971	33	1	0.030303	320938	475	0.00148004	2.875	154.608
41202#H402#Primary angle-closure glaucoma	European	flexnonsynmtr	Chapter VII Diseases of the eye and adnexa	0.0611	2.7504	308129	1046	4	0.00382409	307083	428	0.00139376	1.0256	7.3758
Union#K639#Disease of intestine unspecified	South Asian	flexnonsynmtr	Chapter XI Diseases of the digestive system	0.0904	11.8433	3819	30	1	0.0333333	3789	11	0.00290314	1.4803	94.7517
131957#Source of report of M76 (Enthesopathies of lower limb excluding foot)	South Asian	flexnonsynmtr	Chapter XIII Diseases of the musculoskeletal system and connective tissue	0.0502	6.0341	10082	166	2	0.0120482	9916	20	0.00201694	1.3989	26.0281
41202#N201#Calculus of ureter	European	flexnonsynmtr	Chapter XIV Diseases of the genitourinary system	0.0774	1.8501	232733	3554	10	0.00281373	229179	349	0.00152283	0.9858	3.472
41202#Block O10-O16#O10-O16 Oedema proteinuria and hypertensive disorders in pregnancy childbirth and the puerperium	European	flexnonsynmtr	Chapter XV Pregnancy childbirth and the puerperium	0.0216	3.2302	234750	1040	5	0.00480769	233710	349	0.0014933	1.3333	7.826
41202#Block O10-O16#O10-O16 Oedema proteinuria and hypertensive disorders in pregnancy childbirth and the puerperium	South Asian	flexnonsynmtr	Chapter XV Pregnancy childbirth and the puerperium	0.0948	11.2139	4240	35	1	0.0285714	4205	11	0.00261593	1.4083	89.2946
41202#M45X0#Ankylosing spondylitis Multiple sites in spine	European	flexnonsynmtr	Chapter XIII Diseases of the musculoskeletal system and connective tissue	0.0705	13.9897	209871	49	1	0.0204082	209822	312	0.00148697	1.925	101.671
41202#M233#Other meniscus derangements	South Asian	flexnonsynmtr	Chapter XIII Diseases of the musculoskeletal system and connective tissue	0.0123	13.6079	7350	84	2	0.0238095	7266	13	0.00178915	3.0225	61.2647
Union#D69#Purpura and other haemorrhagic conditions	European	flexnonsynmtr	Chapter III Diseases of the blood and blood-forming organs and certain disorders involving the immune mechanism	0.0784	1.671	309758	5755	14	0.00243267	304003	443	0.00145722	0.9809	2.8466
40002#C793#Secondary malignant neoplasm of brain and cerebral meninges	European	flexnonsynmtr	Chapter II Neoplasms	0.0927	3.9591	342016	336	2	0.00595238	341680	516	0.00151018	0.9834	15.939
Union#H042#Epiphora	African	flexnonsynmtr	Chapter VII Diseases of the eye and adnexa	0.0589	19.2587	5033	38	1	0.0263158	4995	7	0.0014014	2.3113	160.469
40002#K74#Fibrosis and cirrhosis of liver	European	flexnonsynmtr	Chapter XI Diseases of the digestive system	0.098	3.8306	294904	351	2	0.00569801	294553	440	0.00149379	0.9512	15.426
41202#J156#Pneumonia due to other Gram-negative bacteria	European	flexnonsynmtr	Chapter X Diseases of the respiratory system	0.0547	18.2735	276303	38	1	0.0263158	276265	408	0.00147684	2.5012	133.505
41202#E86#Volume depletion	European	flexnonsynmtr	Chapter IV Endocrine nutritional and metabolic diseases	0.0413	3.1381	374195	851	4	0.00470035	373344	561	0.00150264	1.171	8.41
Union#K047#Periapical abscess without sinus	European	flexnonsynmtr	Chapter XI Diseases of the digestive system	0.0878	2.1621	167121	1749	5	0.00285878	165372	219	0.00132429	0.8899	5.253
41202#M8997#Disorder of bone unspecified Ankle and foot	European	flexnonsynmtr	Chapter XIII Diseases of the musculoskeletal system and connective tissue	0.0989	3.8117	234103	358	2	0.00558659	233745	344	0.00147169	0.9458	15.3624
41202#M17#Gonarthrosis [arthrosis of knee]	South Asian	flexnonsynmtr	Chapter XIII Diseases of the musculoskeletal system and connective tissue	0.0729	2.9389	6014	615	4	0.00650407	5399	12	0.00222263	0.9449	9.1406
41202#Chapter III#Chapter III Diseases of the blood and blood-forming organs and certain disorders involving the immune mechanism	European	flexnonsynmtr	Chapter III Diseases of the blood and blood-forming organs and certain disorders involving the immune mechanism	0.0917	1.3015	448119	24904	48	0.0019274	423215	627	0.00148152	0.9702	1.7461
Union#R10#Abdominal and pelvic pain	South Asian	flexnonsynmtr	Chapter XVIII Symptoms signs and abnormal clinical and laboratory findings not elsewhere classified	0.0724	6.3909	2734	1432	7	0.00488827	1302	1	0.000768049	0.7852	52.0158
Union#M0609#Seronegative rheumatoid arthritis Site unspecified	European	flexnonsynmtr	Chapter XIII Diseases of the musculoskeletal system and connective tissue	0.0487	5.7883	123883	239	2	0.0083682	123644	180	0.00145579	1.4282	23.4591
40011#8441#Serous cystadenocarcinoma	European	flexnonsynmtr	Chapter II Neoplasms	0.0089	5.0826	249197	535	4	0.00747664	248662	368	0.00147992	1.8905	13.6645
Union#K650#Acute peritonitis	European	flexnonsynmtr	Chapter XI Diseases of the digestive system	0.0179	3.4173	122517	1031	5	0.00484966	121486	173	0.00142403	1.4016	8.3319
41202#M7686#Other enthesopathies of lower limb excluding foot Lower leg	European	flexnonsynmtr	Chapter XIII Diseases of the musculoskeletal system and connective tissue	0.0492	20.4442	320972	34	1	0.0294118	320938	475	0.00148004	2.7904	149.786
41202#D23#Other benign neoplasms of skin	European	flexnonsynmtr	Chapter II Neoplasms	0.0467	1.767	298444	5103	14	0.00274348	293341	456	0.0015545	1.0374	3.0096
40002#J869#Pyothorax without fistula	European	flexnonsynmtr	Chapter X Diseases of the respiratory system	0.0435	23.27	290637	30	1	0.0333333	290607	430	0.00147966	3.1627	171.214
41202#G936#Cerebral oedema	European	flexnonsynmtr	Chapter VI Diseases of the nervous system	0.0574	17.3614	419102	40	1	0.025	419062	618	0.00147472	2.3815	126.569
41202#G001#Pneumococcal meningitis	European	flexnonsynmtr	Chapter VI Diseases of the nervous system	0.0946	10.2265	340249	66	1	0.0151515	340183	511	0.00150213	1.4163	73.8402
Union#L022#Cutaneous abscess furuncle and carbuncle of trunk	European	flexnonsynmtr	Chapter XII Diseases of the skin and subcutaneous tissue	0.0347	2.5379	242433	1621	6	0.00370142	240812	352	0.00146172	1.1308	5.6961
41202#I95#Hypotension	South Asian	flexnonsynmtr	Chapter IX Diseases of the circulatory system	0.0794	14.6056	5262	72	1	0.0138889	5190	5	0.000963391	1.6847	126.623
Union#R58#Haemorrhage not elsewhere classified	European	flexnonsynmtr	Chapter XVIII Symptoms signs and abnormal clinical and laboratory findings not elsewhere classified	0.0083	7.6028	54932	302	3	0.00993377	54630	72	0.00131796	2.3821	24.2652
Union#J448#Other specified chronic obstructive pulmonary disease	South Asian	flexnonsynmtr	Chapter X Diseases of the respiratory system	0.0022	15.2092	4644	130	3	0.0230769	4514	7	0.00155073	3.8881	59.4942
Union#J069#Acute upper respiratory infection unspecified	European	flexnonsynmtr	Chapter X Diseases of the respiratory system	0.0901	2.1398	200596	1513	5	0.00330469	199083	308	0.00154709	0.8831	5.1852
Union#I800#Phlebitis and thrombophlebitis of superficial vessels of lower extremities	European	flexnonsynmtr	Chapter IX Diseases of the circulatory system	0.0847	2.9575	153568	710	3	0.00422535	152858	219	0.0014327	0.9442	9.2633
40006#C446#Malignant neoplasm: Skin of upper limb including shoulder	European	flexnonsynmtr	Chapter II Neoplasms	0.0413	2.2421	281221	2031	7	0.00344658	279190	430	0.00154017	1.0611	4.7374
Union#K009#Disorder of tooth development unspecified	European	flexnonsynmtr	Chapter XI Diseases of the digestive system	0.0417	24.3266	165404	32	1	0.03125	165372	219	0.00132429	3.3062	178.991
Union#I680#Cerebral amyloid angiopathy	European	flexnonsynmtr	Chapter IX Diseases of the circulatory system	0.0286	7.7731	156062	180	2	0.0111111	155882	225	0.0014434	1.9172	31.5158
41202#C059#Malignant neoplasm: Palate unspecified	European	flexnonsynmtr	Chapter II Neoplasms	0.045	22.4809	318015	30	1	0.0333333	317985	487	0.00153152	3.0562	165.365
40002#N18#Chronic kidney disease	European	flexnonsynmtr	Chapter XIV Diseases of the genitourinary system	0.073	2.2799	316630	1461	5	0.00342231	315169	474	0.00150396	0.9432	5.5113
Union#R739#Hyperglycaemia unspecified	European	flexnonsynmtr	Chapter XVIII Symptoms signs and abnormal clinical and laboratory findings not elsewhere classified	0.0505	2.9927	62103	1090	4	0.00366972	61013	75	0.00122925	1.0926	8.1968
41202#M818#Other osteoporosis	European	flexnonsynmtr	Chapter XIII Diseases of the musculoskeletal system and connective tissue	0.0637	15.5777	221422	44	1	0.0227273	221378	330	0.00149066	2.1388	113.459
Union#K25#Gastric ulcer	European	flexnonsynmtr	Chapter XI Diseases of the digestive system	0.016	1.6709	151643	12131	27	0.0022257	139512	186	0.00133322	1.1155	2.5029
Union#M311#Thrombotic microangiopathy	European	flexnonsynmtr	Chapter XIII Diseases of the musculoskeletal system and connective tissue	0.0588	16.9684	157740	41	1	0.0243902	157699	232	0.00147116	2.3229	123.95
40001#K264#Duodenal ulcer Chronic or unspecified with haemorrhage	European	flexnonsynmtr	Chapter XI Diseases of the digestive system	0.0487	20.7051	228962	33	1	0.030303	228929	345	0.00150702	2.8213	151.952
Union#J028#Acute pharyngitis due to other specified organisms	European	flexnonsynmtr	Chapter X Diseases of the respiratory system	0.0818	11.9604	213515	56	1	0.0178571	213459	324	0.00151786	1.6502	86.6903
40006#C833#Diffuse large B-cell lymphoma	European	flexnonsynmtr	Chapter II Neoplasms	0.0096	3.4196	283808	1147	6	0.00523104	282661	434	0.00153541	1.5246	7.6698
120000#Ever had osteoarthritis affecting one or more joints (e.g. hip knee shoulder)	African	flexnonsynmtr	Chapter XIII Diseases of the musculoskeletal system and connective tissue	0.0958		1039	322	2	0.00621118	717	0	0
41202#M89#Other disorders of bone	European	flexnonsynmtr	Chapter XIII Diseases of the musculoskeletal system and connective tissue	0.066	2.3525	272982	1435	5	0.00348432	271547	403	0.00148409	0.9724	5.6915
41202#Block K90-K93#K90-K93 Other diseases of the digestive system	European	flexnonsynmtr	Chapter XI Diseases of the digestive system	0.0255	1.5115	238660	16402	35	0.00213389	222258	314	0.00141277	1.0655	2.1442
Union#Block J80-J84#J80-J84 Other respiratory diseases principally affecting the interstitium	European	flexnonsynmtr	Chapter X Diseases of the respiratory system	0.0769	1.6816	168696	5616	14	0.00249288	163080	242	0.00148393	0.9805	2.884
40006#C83#Non-follicular lymphoma	European	flexnonsynmtr	Chapter II Neoplasms	0.0116	2.9447	269868	1619	7	0.00432366	268249	395	0.00147251	1.3924	6.2273
[truncated: 2,325 more rows]

## Sheet: Supplementary Table S3
Table S3. Traits associated IL18R1 in the AstraZeneca PheWAS Portal.
Phenotype	Ancestry	Collapsing model	Phenotypic category	P value	Odds ratio	No. samples	No. cases	No. cases with QV	Proportion cases with QV	No. controls	No. controls with QV	Proportion controls with QV	Odds ratio LCI	Odds ratio UCI
Union#L97#Ulcer of lower limb not elsewhere classified	European	UR	Chapter XII Diseases of the skin and subcutaneous tissue	0.0596	2.8265	203744	3930	4	0.00101781	199814	72	0.000360335	1.0322	7.7399
41202#M0634#Rheumatoid nodule Hand	European	UR	Chapter XIII Diseases of the musculoskeletal system and connective tissue	0.0266	37.9886	222463	78	1	0.0128205	222385	76	0.00034175	5.2165	276.648
Union#Block D10-D36#D10-D36 Benign neoplasms	South Asian	UR	Chapter II Neoplasms	0.0544		7224	1685	2	0.00118694	5539	0	0
Union#N308#Other cystitis	European	UR	Chapter XIV Diseases of the genitourinary system	0.0506	5.7525	172186	1266	2	0.00157978	170920	47	0.000274982	1.3958	23.7084
Union#M949#Disorder of cartilage unspecified	European	UR	Chapter XIII Diseases of the musculoskeletal system and connective tissue	0.0342	29.5429	157792	93	1	0.0107527	157699	58	0.000367789	4.049	215.553
41202#J382#Nodules of vocal cords	European	UR	Chapter X Diseases of the respiratory system	0.0424	23.439	405430	130	1	0.00769231	405300	134	0.000330619	3.2529	168.892
131887#Source of report of M24 (Other specific joint derangements)	European	UR	Chapter XIII Diseases of the musculoskeletal system and connective tissue	0.0296	2.9832	459449	5047	5	0.000990688	454402	151	0.000332305	1.2234	7.2745
Union#I499#Cardiac arrhythmia unspecified	European	UR	Chapter IX Diseases of the circulatory system	0.0837	3.0485	147540	3303	3	0.000908265	144237	43	0.00029812	0.9453	9.8313
20002#1552#uterine problem	European	UR	Chapter XIV Diseases of the genitourinary system	0.0388	2.2605	228760	14021	9	0.000641894	214739	61	0.000284066	1.1224	4.5524
40002#Chapter III#Chapter III Diseases of the blood and blood-forming organs and certain disorders involving the immune mechanism	European	UR	Chapter III Diseases of the blood and blood-forming organs and certain disorders involving the immune mechanism	1.959e-05	27.1336	314638	467	4	0.00856531	314171	100	0.000318298	9.9464	74.0194
Union#I849#Unspecified haemorrhoids without complication	East Asian	UR	Chapter IX Diseases of the circulatory system	0.0853		1500	128	1	0.0078125	1372	0	0
Union#M0690#Rheumatoid arthritis unspecified Multiple sites	European	UR	Chapter XIII Diseases of the musculoskeletal system and connective tissue	0.0453	3.9677	117522	2033	3	0.00147565	115489	43	0.00037233	1.2299	12.7996
Union#I42#Cardiomyopathy	European	UR	Chapter IX Diseases of the circulatory system	0.0928	2.9305	127342	3523	3	0.000851547	123819	36	0.000290747	0.902	9.5205
[truncated: 7,225 more rows]

## Sheet: Supplementary Table S4
Table S4. Traits associated MCP2 in the AstraZeneca PheWAS Portal.
[truncated: 4,060 more rows]
